# Supplementary material for: Proteomic dissection of LPS-inducible, PHF8-dependent secretome reveals novel roles of PHF8 in TLR4-induced acute inflammation and T cell proliferation
Source: Sci Rep. 2016 Apr 26;6:24833. doi: 10.1038/srep24833 (PMC4845005; doi:10.1038/srep24833)
Supplement: Supplementary Dataset 1 [file srep24833-s2.xls]

## Sheet: SData 1
Supplementary Data 1 LFQ quantification Secreted Proteins
Uniprot ID	Gene name	GOBP name	GOMF name	GOCC name	GOBP slim name	GOCC slim name	KEGG name	WT_0_run1_1	WT_0_run2_1	WT_0_run3_1	WT_8_run1	WT_8_run2	WT_8_run3	WT24_run1	WT24_run2	WT24_run3	P8KD_0_run1	P8KD_0_run2	P8KD_0_run3	P8KD_8_run1	P8KD_8_run2	P8KD_8_run3	P8KD_24_run1	P8KD_24_run2	P8KD_24_run3
P05064	Aldoa	alcohol catabolic process;alcohol metabolic process;carbohydrate catabolic process;carbohydrate metabolic process;catabolic process;cellular carbohydrate catabolic process;cellular carbohydrate metabolic process;cellular component assembly;cellular component organization;cellular component organization or biogenesis;cellular metabolic process;cellular process;generation of precursor metabolites a…	aldehyde-lyase activity;carbon-carbon lyase activity;catalytic activity;fructose-bisphosphate aldolase activity;lyase activity	cell part;contractile fiber part;cytoplasmic part;intracellular part;macromolecular complex;membrane;organelle part;protein complex;Z disc	alcohol metabolic process;carbohydrate metabolic process;catabolic process;cellular component assembly;cellular component organization;cellular metabolic process;cellular process;generation of precursor metabolites and energy;macromolecular complex assembly;metabolic process;primary metabolic process;protein complex assembly;small molecule metabolic process	cell part;macromolecular complex;membrane;protein complex	Carbon fixation in photosynthetic organisms;Fructose and mannose metabolism;Glycolysis / Gluconeogenesis;Pentose phosphate pathway	2854400000	2878400000	2897800000	3202900000	3446700000	3319700000	2311600000	2248700000	2378300000	3645300000	3754400000	3679600000	3381200000	3541300000	3456800000	3747300000	3970900000	3845500000
P01887	B2m	antigen processing and presentation;antigen processing and presentation of exogenous antigen;antigen processing and presentation of exogenous peptide antigen;antigen processing and presentation of exogenous peptide antigen via MHC class Ib;antigen processing and presentation of exogenous protein antigen via MHC class Ib, TAP-dependent;antigen processing and presentation of peptide antigen;antigen…		cell part;cytoplasmic part;cytoplasmic vesicle membrane;cytoplasmic vesicle part;endocytic vesicle membrane;external side of plasma membrane;extracellular region part;extracellular space;intracellular organelle part;intracellular part;macromolecular complex;membrane;membrane part;MHC class I protein complex;MHC protein complex;organelle membrane;organelle part;phagocytic vesicle membrane;plasma m…	biological regulation;cell activation;cell differentiation;cellular metabolic process;cellular process;developmental process;immune system process;macromolecule metabolic process;metabolic process;primary metabolic process;protein folding;protein metabolic process;response to biotic stimulus;response to chemical stimulus;response to drug;response to stimulus;response to stress	cell part;extracellular space;macromolecular complex;membrane;MHC protein complex;protein complex	Antigen processing and presentation	1070200000	1384200000	1161900000	2822500000	2324900000	2719600000	1294600000	1169000000	1058600000	1813100000	1827400000	1904000000	1664300000	1644700000	1594600000	1765600000	1729000000	1628500000
P00920	Ca2	anatomical structure development;anatomical structure morphogenesis;biological regulation;carbon dioxide transport;cellular metabolic process;cellular process;developmental process;establishment of localization;gas transport;kidney development;metabolic process;morphogenesis of an epithelium;odontogenesis;odontogenesis of dentine-containing tooth;one-carbon metabolic process;organ development;org…	binding;carbonate dehydratase activity;carbon-oxygen lyase activity;catalytic activity;cation binding;hydro-lyase activity;ion binding;lyase activity;metal ion binding;transition metal ion binding;zinc ion binding	apical part of cell;axon;basolateral plasma membrane;cell part;cell projection;cytoplasmic part;cytosol;extracellular region part;extracellular space;intracellular part;membrane part;microvillus;neuron projection;plasma membrane part	anatomical structure development;anatomical structure morphogenesis;biological regulation;cellular metabolic process;cellular process;developmental process;establishment of localization;gas transport;metabolic process;one-carbon metabolic process;response to abiotic stimulus;response to chemical stimulus;response to endogenous stimulus;response to stimulus;response to stress;secretion;small molec…	apical part of cell;cell part;cell projection;cytosol;extracellular space;microvillus;neuron projection	Nitrogen metabolism	784470000	758230000	765910000	519510000	577590000	554800000	727720000	745600000	748050000	1176500000	1144800000	1168900000	1445100000	1569300000	1352000000	1867800000	1846700000	1871100000
P01897	H2-L	antigen processing and presentation;antigen processing and presentation of peptide antigen;antigen processing and presentation of peptide antigen via MHC class I;defense response;immune response;immune system process;response to stimulus;response to stress		cell part;cytoplasmic part;cytoplasmic vesicle membrane;cytoplasmic vesicle part;endocytic vesicle membrane;endoplasmic reticulum part;integral to endoplasmic reticulum membrane;integral to lumenal side of endoplasmic reticulum membrane;integral to membrane;integral to organelle membrane;intracellular organelle part;intracellular part;intrinsic to endoplasmic reticulum membrane;intrinsic to membr…	immune system process;response to stimulus;response to stress	cell part;macromolecular complex;membrane;MHC protein complex;protein complex		412380000	401300000	402480000	828810000	785400000	807150000	379200000	348190000	370020000	213620000	201650000	212670000	595150000	622060000	519930000	614120000	563680000	578720000
O88569	Hnrnpa2b1	biological regulation;cellular macromolecule metabolic process;cellular metabolic process;cellular nitrogen compound metabolic process;cellular process;establishment of localization;establishment of RNA localization;macromolecule metabolic process;metabolic process;mRNA metabolic process;mRNA processing;negative regulation of biological process;negative regulation of cellular metabolic process;ne…	binding;DNA binding;nucleic acid binding;nucleotide binding;sequence-specific DNA binding;single-stranded DNA binding;single-stranded telomeric DNA binding;structure-specific DNA binding;telomeric DNA binding	catalytic step 2 spliceosome;cell part;cytoplasm;intracellular non-membrane-bounded organelle;intracellular organelle;intracellular organelle part;intracellular part;macromolecular complex;non-membrane-bounded organelle;nuclear part;nucleolus;nucleoplasm;organelle;organelle part;ribonucleoprotein complex;spliceosomal complex	biological regulation;cellular metabolic process;cellular nitrogen compound metabolic process;cellular process;establishment of localization;macromolecule metabolic process;metabolic process;mRNA metabolic process;mRNA processing;nitrogen compound metabolic process;nucleobase-containing compound metabolic process;nucleobase-containing compound transport;primary metabolic process;RNA metabolic pro…	cell part;cytoplasm;intracellular non-membrane-bounded organelle;intracellular organelle;macromolecular complex;nucleolus;nucleoplasm;organelle;ribonucleoprotein complex;spliceosomal complex		312350000	305880000	311880000	326490000	336050000	328340000	301870000	297080000	323000000	382230000	372910000	385970000	325390000	329120000	306290000	308820000	312280000	306730000
O70370	Ctss	adaptive immune response;cellular process;cellular response to chemical stimulus;cellular response to endogenous stimulus;cellular response to hormone stimulus;cellular response to organic substance;cellular response to stimulus;cellular response to thyroid hormone stimulus;immune response;immune system process;macromolecule metabolic process;metabolic process;primary metabolic process;protein me…	catalytic activity;cysteine-type peptidase activity;hydrolase activity;peptidase activity;peptidase activity, acting on L-amino acid peptides	cell part;cytoplasmic part;early endosome lumen;endosomal part;endosome lumen;intracellular membrane-bounded organelle;intracellular organelle;intracellular organelle lumen;intracellular organelle part;intracellular part;lysosome;lytic vacuole;membrane;membrane-bounded organelle;membrane-enclosed lumen;organelle;organelle lumen;organelle part;vacuole	cellular process;immune system process;macromolecule metabolic process;metabolic process;primary metabolic process;protein metabolic process;proteolysis;response to chemical stimulus;response to endogenous stimulus;response to stimulus	cell part;intracellular membrane-bounded organelle;intracellular organelle;lysosome;membrane;organelle;vacuole		303800000	281570000	295790000	910850000	936320000	944540000	334740000	324380000	338780000	797730000	747380000	794770000	627690000	631050000	636010000	594850000	534410000	553380000
O89053	Coro1a	actin cytoskeleton organization;actin filament organization;actin filament-based process;anatomical structure homeostasis;biological adhesion;biological regulation;calcium ion transport;cation transport;cell adhesion;cell chemotaxis;cell migration;cell motility;cell projection organization;cell-substrate adhesion;cellular component assembly;cellular component assembly at cellular level;cellular c…	actin binding;actin filament binding;binding;cytoskeletal protein binding;identical protein binding;protein binding	actin filament;cell cortex part;cell part;cell projection;cortical actin cytoskeleton;cortical cytoskeleton;cytoplasmic membrane-bounded vesicle;cytoplasmic part;cytoplasmic vesicle;cytoplasmic vesicle membrane;cytoplasmic vesicle part;cytoskeletal part;cytoskeleton;endocytic vesicle;endocytic vesicle membrane;immunological synapse;intracellular membrane-bounded organelle;intracellular non-membra…	biological adhesion;biological regulation;cell adhesion;cell motility;cellular component assembly;cellular component movement;cellular component organization;cellular membrane organization;cellular process;cytoskeleton organization;establishment of localization;homeostatic process;immune system process;ion transport;locomotion;membrane fusion;membrane organization;organelle assembly;organelle fus…	cell part;cell projection;cytoplasmic membrane-bounded vesicle;cytoskeleton;intracellular membrane-bounded organelle;intracellular non-membrane-bounded organelle;intracellular organelle;macromolecular complex;membrane;organelle;protein complex;vesicle	ko05152;Phagosome	271020000	285210000	287190000	277280000	290300000	275480000	264090000	263460000	265710000	280940000	258440000	277830000	247690000	247030000	229510000	223140000	226580000	230870000
O89017	Lgmn	biological regulation;macromolecule metabolic process;metabolic process;negative regulation of apoptosis;negative regulation of biological process;negative regulation of cell death;negative regulation of cellular process;negative regulation of growth;negative regulation of multicellular organism growth;negative regulation of multicellular organismal process;negative regulation of neuron apoptosis…	catalytic activity;cysteine-type endopeptidase activity;cysteine-type peptidase activity;endopeptidase activity;hydrolase activity;peptidase activity;peptidase activity, acting on L-amino acid peptides	apical part of cell;cell part;cytoplasmic part;endosome;intracellular membrane-bounded organelle;intracellular organelle;intracellular part;late endosome;lysosome;lytic vacuole;membrane-bounded organelle;organelle;vacuole	biological regulation;macromolecule metabolic process;metabolic process;primary metabolic process;protein metabolic process;proteolysis;response to chemical stimulus;response to stimulus	apical part of cell;cell part;endosome;intracellular membrane-bounded organelle;intracellular organelle;lysosome;organelle;vacuole	Antigen processing and presentation;Lysosome	256570000	237060000	263730000	525990000	544090000	632940000	301850000	291320000	300820000	689070000	694980000	700780000	571380000	565080000	526380000	449650000	393740000	435440000
O35988	Sdc4	anatomical structure development;biological regulation;developmental process;positive regulation of actin filament bundle assembly;positive regulation of biological process;positive regulation of catalytic activity;positive regulation of cell adhesion;positive regulation of cell-matrix adhesion;positive regulation of cell-substrate adhesion;positive regulation of cellular component organization;p…	molecular transducer activity;receptor activity;signal transducer activity;signaling receptor activity;thrombospondin receptor activity	adherens junction;anchoring junction;cell junction;cell part;cell surface;cell-substrate adherens junction;cell-substrate junction;contractile fiber part;costamere;cytoplasmic part;extracellular region;focal adhesion;Golgi apparatus part;Golgi lumen;integral to membrane;intracellular organelle lumen;intracellular organelle part;intracellular part;intrinsic to membrane;membrane part;membrane raft;…	anatomical structure development;biological regulation;developmental process;regulation of organelle organization;regulation of protein modification process	cell part;cell surface;extracellular region	Cell adhesion molecules (CAMs);ECM-receptor interaction;Malaria	209590000	231260000	203950000	741330000	759050000	747390000	193730000	186150000	196390000	37429000	36468000	31209000	289750000	310410000	278480000	284900000	277570000	280720000
O88342	Wdr1	multicellular organismal process;neurological system process;sensory perception;sensory perception of mechanical stimulus;sensory perception of sound;system process	actin binding;binding;cytoskeletal protein binding;protein binding	actin cytoskeleton;cell part;cytoplasm;cytoskeleton;intracellular non-membrane-bounded organelle;intracellular organelle;intracellular part;non-membrane-bounded organelle;organelle	multicellular organismal process;neurological system process	cell part;cytoplasm;cytoskeleton;intracellular non-membrane-bounded organelle;intracellular organelle;organelle		195120000	201550000	206000000	168100000	164470000	162210000	172470000	175060000	162420000	195910000	184600000	196060000	191630000	200680000	181880000	209620000	211560000	201710000
O08709	Prdx6	bleb assembly;catabolic process;cell projection assembly;cell projection organization;cellular component assembly;cellular component assembly at cellular level;cellular component organization;cellular component organization at cellular level;cellular component organization or biogenesis;cellular component organization or biogenesis at cellular level;cellular process;lipid catabolic process;lipid …	antioxidant activity;catalytic activity;glutathione peroxidase activity;hydrolase activity;oxidoreductase activity;oxidoreductase activity, acting on paired donors, with incorporation or reduction of molecular oxygen;oxidoreductase activity, acting on peroxide as acceptor;peroxidase activity;peroxiredoxin activity	cell part;cytoplasmic membrane-bounded vesicle;cytoplasmic part;cytoplasmic vesicle;cytosol;intracellular membrane-bounded organelle;intracellular organelle;intracellular part;lysosome;lytic vacuole;membrane-bounded organelle;membrane-bounded vesicle;mitochondrion;organelle;vacuole;vesicle	catabolic process;cellular component assembly;cellular component organization;cellular process;lipid metabolic process;metabolic process;primary metabolic process;response to chemical stimulus;response to oxidative stress;response to stimulus;response to stress	cell part;cytoplasmic membrane-bounded vesicle;cytosol;intracellular membrane-bounded organelle;intracellular organelle;lysosome;mitochondrion;organelle;vacuole;vesicle	Methane metabolism;Phenylalanine metabolism;Phenylpropanoid biosynthesis	189530000	195680000	186420000	159230000	168300000	172150000	153680000	159870000	161540000	231700000	208900000	224850000	228420000	219530000	217110000	245910000	239570000	247800000
P01902	H2-K1	anatomical structure development;antigen processing and presentation;antigen processing and presentation of endogenous antigen;antigen processing and presentation of endogenous peptide antigen;antigen processing and presentation of endogenous peptide antigen via MHC class I;antigen processing and presentation of endogenous peptide antigen via MHC class I via ER pathway;antigen processing and pres…	antigen binding;binding;peptide antigen binding;peptide binding	cell part;cytoplasmic part;cytoplasmic vesicle membrane;cytoplasmic vesicle part;endocytic vesicle membrane;endoplasmic reticulum part;external side of plasma membrane;integral to endoplasmic reticulum membrane;integral to lumenal side of endoplasmic reticulum membrane;integral to membrane;integral to organelle membrane;intracellular organelle part;intracellular part;intrinsic to endoplasmic reti…	anatomical structure development;biological regulation;developmental process;immune system process;multi-organism process;response to biotic stimulus;response to stimulus;response to stress	cell part;macromolecular complex;membrane;MHC protein complex;protein complex		165960000	182600000	161950000	379540000	394030000	381890000	166480000	151220000	152790000	114720000	108620000	112360000	279740000	287740000	255140000	257990000	258780000	254700000
O88844	Idh1	2-oxoglutarate metabolic process;acetyl-CoA catabolic process;acetyl-CoA metabolic process;amine metabolic process;anatomical structure development;carbohydrate metabolic process;carboxylic acid metabolic process;catabolic process;cellular aldehyde metabolic process;cellular amine metabolic process;cellular amino acid metabolic process;cellular carbohydrate metabolic process;cellular catabolic pr…	binding;catalytic activity;cation binding;coenzyme binding;cofactor binding;ion binding;isocitrate dehydrogenase (NADP+) activity;isocitrate dehydrogenase activity;magnesium ion binding;metal ion binding;NAD binding;NADP binding;nucleotide binding;oxidoreductase activity;oxidoreductase activity, acting on CH-OH group of donors;oxidoreductase activity, acting on the CH-OH group of donors, NAD or N…	cell part;cytoplasmic part;cytosol;intracellular membrane-bounded organelle;intracellular organelle;intracellular part;membrane-bounded organelle;microbody;mitochondrion;organelle;peroxisome	amine metabolic process;anatomical structure development;carbohydrate metabolic process;catabolic process;cellular aldehyde metabolic process;cellular amino acid metabolic process;cellular ketone metabolic process;cellular metabolic process;cellular nitrogen compound metabolic process;cellular process;cofactor metabolic process;developmental process;metabolic process;nitrogen compound metabolic p…	cell part;cytosol;intracellular membrane-bounded organelle;intracellular organelle;microbody;mitochondrion;organelle;peroxisome	Carbon fixation pathways in prokaryotes;Citrate cycle (TCA cycle);Glutathione metabolism;Peroxisome	151950000	161250000	155030000	175180000	176930000	170630000	117580000	122600000	115860000	170020000	176370000	167800000	143620000	145620000	146380000	168600000	160040000	159540000
O08807	Prdx4	cellular metabolic process;cellular process;metabolic process;reactive oxygen species metabolic process	antioxidant activity;catalytic activity;oxidoreductase activity;oxidoreductase activity, acting on paired donors, with incorporation or reduction of molecular oxygen;oxidoreductase activity, acting on peroxide as acceptor;peroxidase activity;peroxiredoxin activity	cell part;cytoplasmic part;extracellular region part;extracellular space;intracellular membrane-bounded organelle;intracellular organelle;intracellular part;membrane-bounded organelle;mitochondrion;organelle	cellular metabolic process;cellular process;metabolic process	cell part;extracellular space;intracellular membrane-bounded organelle;intracellular organelle;mitochondrion;organelle		151230000	144610000	139930000	92418000	102720000	95582000	137500000	128180000	118590000	88434000	87965000	93525000	130690000	127050000	123370000	154840000	155190000	142340000
O35375-5	Nrp2	ameboidal cell migration;anatomical structure development;anatomical structure formation involved in morphogenesis;angiogenesis;axon guidance;biological adhesion;cell adhesion;cell migration;cell motility;cellular component movement;cellular process;chemotaxis;developmental process;heart development;locomotion;negative chemotaxis;neural crest cell migration;organ development;response to chemical …	binding;carbohydrate binding;catalytic activity;cation binding;glycosaminoglycan binding;heparin binding;ion binding;kinase activity;metal ion binding;molecular transducer activity;pattern binding;phosphotransferase activity, alcohol group as acceptor;polysaccharide binding;protein kinase activity;protein tyrosine kinase activity;receptor activity;semaphorin receptor activity;signal transducer ac…	axon;cell part;cell projection;integral to membrane;intrinsic to membrane;membrane;membrane part;neuron projection;plasma membrane	anatomical structure development;anatomical structure formation involved in morphogenesis;biological adhesion;cell adhesion;cell motility;cellular component movement;cellular process;developmental process;locomotion;response to chemical stimulus;response to external stimulus;response to stimulus	cell part;cell projection;membrane;neuron projection;plasma membrane		99015000	98180000	101390000	83436000	85304000	85576000	96096000	88002000	93240000	35093000	33547000	32324000	79374000	83015000	75401000	99573000	94901000	100360000
O70251	Eef1b		binding;nucleic acid binding;RNA binding;translation elongation factor activity;translation factor activity, nucleic acid binding	cell part;cytoplasmic part;eukaryotic translation elongation factor 1 complex;intracellular part;macromolecular complex;protein complex		cell part;macromolecular complex;protein complex		98794000	96672000	101530000	35509000	40941000	49501000	99435000	96694000	80766000	66973000	72639000	63668000	88227000	97631000	83152000	93718000	96527000	99331000
O88531	Ppt1	adult behavior;adult locomotory behavior;anatomical structure development;associative learning;behavior;biological regulation;brain development;catabolic process;cation homeostasis;cellular catabolic process;cellular cation homeostasis;cellular chemical homeostasis;cellular component organization;cellular component organization or biogenesis;cellular homeostasis;cellular ion homeostasis;cellular …	acyl-CoA thioesterase activity;catalytic activity;CoA hydrolase activity;hydrolase activity;hydrolase activity, acting on ester bonds;palmitoyl-(protein) hydrolase activity;palmitoyl-CoA hydrolase activity;thiolester hydrolase activity	axon;cell body;cell part;cell projection;clathrin-coated vesicle;coated vesicle;cytoplasmic membrane-bounded vesicle;cytoplasmic part;cytoplasmic vesicle;cytosol;dendrite;extracellular region part;extracellular space;Golgi apparatus;intracellular membrane-bounded organelle;intracellular organelle;intracellular part;lysosome;lytic vacuole;membrane part;membrane raft;membrane-bounded organelle;memb…	anatomical structure development;behavior;biological regulation;catabolic process;cellular component organization;cellular homeostasis;cellular ion homeostasis;cellular membrane organization;cellular metabolic process;cellular nitrogen compound metabolic process;cellular process;cofactor metabolic process;cofactor transport;developmental process;DNA metabolic process;endocytosis;establishment of …	cell body;cell part;cell projection;cytoplasmic membrane-bounded vesicle;cytosol;extracellular space;Golgi apparatus;intracellular membrane-bounded organelle;intracellular organelle;lysosome;neuron projection;neuronal cell body;nucleus;organelle;vacuole;vesicle	Fatty acid elongation in mitochondria;Lysosome	86968000	84458000	94198000	125960000	137500000	119460000	101570000	99773000	93014000	148860000	144760000	143740000	106890000	106950000	101230000	111380000	102090000	109140000
P00493	Hprt1	adenine biosynthetic process;adenine metabolic process;adenine salvage;alcohol metabolic process;amine metabolic process;anatomical structure development;anatomical structure morphogenesis;behavior;benzene-containing compound metabolic process;biological regulation;biosynthetic process;catabolic process;catecholamine metabolic process;catechol-containing compound metabolic process;cell activation…	binding;catalytic activity;cation binding;guanine phosphoribosyltransferase activity;hypoxanthine phosphoribosyltransferase activity;ion binding;magnesium ion binding;metal ion binding;nucleotide binding;transferase activity;transferase activity, transferring glycosyl groups;transferase activity, transferring pentosyl groups	cell part;cytoplasmic part;cytosol;intracellular part	alcohol metabolic process;amine metabolic process;anatomical structure development;anatomical structure morphogenesis;behavior;biological regulation;biosynthetic process;catabolic process;cell activation;cell death;cell development;cell differentiation;cell proliferation;cellular aromatic compound metabolic process;cellular component assembly;cellular component morphogenesis;cellular component or…	cell part;cytosol	Drug metabolism - other enzymes;Purine metabolism	85005000	91290000	86178000	72616000	70855000	73426000	70972000	70087000	70092000	91723000	89444000	93961000	86404000	86042000	82713000	102640000	95758000	100790000
O88430	Ccl22	chemotaxis;defense response;immune response;immune system process;inflammatory response;locomotion;response to chemical stimulus;response to external stimulus;response to stimulus;response to stress;response to wounding;taxis		extracellular region part;extracellular space	immune system process;locomotion;response to chemical stimulus;response to external stimulus;response to stimulus;response to stress	extracellular space	Chemokine signaling pathway;Cytokine-cytokine receptor interaction	70325000	92934000	89829000	108190000	121210000	116950000	42903000	53838000	44908000	2240100	3495800	2919900	267780000	281320000	293510000	317040000	324420000	316070000
O09061	Psmb1	macromolecule metabolic process;metabolic process;primary metabolic process;protein metabolic process;proteolysis;proteolysis involved in cellular protein catabolic process	catalytic activity;endopeptidase activity;hydrolase activity;peptidase activity;peptidase activity, acting on L-amino acid peptides;threonine-type endopeptidase activity;threonine-type peptidase activity	cell part;cytoplasmic part;cytosol;intracellular membrane-bounded organelle;intracellular organelle;intracellular part;macromolecular complex;membrane-bounded organelle;nucleus;organelle;proteasome core complex;protein complex	macromolecule metabolic process;metabolic process;primary metabolic process;protein metabolic process;proteolysis;proteolysis involved in cellular protein catabolic process	cell part;cytosol;intracellular membrane-bounded organelle;intracellular organelle;macromolecular complex;nucleus;organelle;protein complex	Proteasome	66210000	68943000	67175000	65052000	64931000	70955000	64431000	57982000	59702000	79581000	72281000	73654000	73099000	70805000	73121000	75077000	77443000	77194000
O70435	Psma3	catabolic process;cellular catabolic process;cellular macromolecule catabolic process;cellular macromolecule metabolic process;cellular metabolic process;cellular process;macromolecule catabolic process;macromolecule metabolic process;metabolic process;modification-dependent macromolecule catabolic process;modification-dependent protein catabolic process;primary metabolic process;protein metaboli…	catalytic activity;endopeptidase activity;hydrolase activity;peptidase activity;peptidase activity, acting on L-amino acid peptides;threonine-type endopeptidase activity;threonine-type peptidase activity	cell part;cytoplasmic part;cytosol;intracellular membrane-bounded organelle;intracellular organelle;intracellular part;macromolecular complex;membrane-bounded organelle;nucleus;organelle;proteasome core complex;proteasome core complex, alpha-subunit complex;protein complex	catabolic process;cellular metabolic process;cellular process;macromolecule metabolic process;metabolic process;primary metabolic process;protein metabolic process;proteolysis;proteolysis involved in cellular protein catabolic process	cell part;cytosol;intracellular membrane-bounded organelle;intracellular organelle;macromolecular complex;nucleus;organelle;protein complex	Proteasome	64736000	59391000	63398000	61238000	65264000	63479000	47400000	45804000	44116000	66561000	68810000	66830000	55935000	57307000	59365000	71126000	70743000	69470000
P01900	H2-D1	antigen processing and presentation;antigen processing and presentation of endogenous antigen;antigen processing and presentation of endogenous peptide antigen;antigen processing and presentation of endogenous peptide antigen via MHC class I;antigen processing and presentation of endogenous peptide antigen via MHC class I via ER pathway;antigen processing and presentation of endogenous peptide an…		cell part;cytoplasmic part;cytoplasmic vesicle membrane;cytoplasmic vesicle part;endocytic vesicle membrane;endoplasmic reticulum part;external side of plasma membrane;integral to endoplasmic reticulum membrane;integral to lumenal side of endoplasmic reticulum membrane;integral to membrane;integral to organelle membrane;intracellular organelle part;intracellular part;intrinsic to endoplasmic reti…	biological regulation;immune system process;response to stimulus	cell part;macromolecular complex;membrane;MHC protein complex;protein complex		61930000	65353000	72891000	158650000	144640000	143950000	61782000	65178000	72182000	28869000	26411000	27957000	90121000	95462000	91246000	90761000	95795000	93532000
O35685	Nudc	cell cycle phase;cell cycle process;cell division;cellular component organization;cellular component organization at cellular level;cellular component organization or biogenesis;cellular component organization or biogenesis at cellular level;cellular process;mitosis;nuclear division;organelle fission;organelle organization		cell part;cytoplasm;cytoskeletal part;intracellular membrane-bounded organelle;intracellular organelle;intracellular organelle part;intracellular part;macromolecular complex;membrane-bounded organelle;microtubule;nucleus;organelle;organelle part;protein complex	cell division;cellular component organization;cellular process;mitosis;nuclear division;organelle fission;organelle organization	cell part;cytoplasm;intracellular membrane-bounded organelle;intracellular organelle;macromolecular complex;nucleus;organelle;protein complex		59477000	63599000	65818000	74507000	85198000	77475000	52705000	52804000	52283000	77805000	82305000	83704000	79563000	73544000	72432000	83654000	88762000	88816000
P01027	C3	activation of immune response;biological regulation;carboxylic acid metabolic process;cellular ketone metabolic process;cellular lipid metabolic process;cellular metabolic process;cellular process;complement activation;complement activation, alternative pathway;complement activation, classical pathway;defense response;fatty acid metabolic process;humoral immune response;immune effector process;im…	binding;C5a anaphylatoxin chemotactic receptor binding;C5L2 anaphylatoxin chemotactic receptor binding;endopeptidase inhibitor activity;endopeptidase regulator activity;enzyme inhibitor activity;enzyme regulator activity;G-protein-coupled receptor binding;peptidase inhibitor activity;peptidase regulator activity;protein binding;receptor binding	extracellular region part;extracellular space	biological regulation;cellular ketone metabolic process;cellular lipid metabolic process;cellular metabolic process;cellular process;immune system process;lipid metabolic process;macromolecule metabolic process;metabolic process;organic acid metabolic process;primary metabolic process;protein metabolic process;regulation of protein modification process;regulation of transport;response to stimulus…	extracellular space	Chagas disease (American trypanosomiasis);Complement and coagulation cascades;ko05152;Leishmaniasis;Phagosome;Staphylococcus aureus infection;Systemic lupus erythematosus	59412000	56594000	59572000	417770000	425720000	402240000	47631000	46365000	48547000	345720000	335850000	339590000	338460000	346330000	337730000	231740000	227890000	240880000
O89023	Tpp1	anatomical structure development;anatomical structure homeostasis;biological regulation;bone resorption;catabolic process;cellular catabolic process;cellular component organization;cellular component organization at cellular level;cellular component organization or biogenesis;cellular component organization or biogenesis at cellular level;cellular metabolic process;cellular process;developmental …	binding;catalytic activity;cation binding;endopeptidase activity;exopeptidase activity;hydrolase activity;ion binding;metal ion binding;peptidase activity;peptidase activity, acting on L-amino acid peptides;serine hydrolase activity;serine-type endopeptidase activity;serine-type peptidase activity;tripeptidyl-peptidase activity	cell part;cytoplasmic membrane-bounded vesicle;cytoplasmic part;cytoplasmic vesicle;intracellular membrane-bounded organelle;intracellular organelle;intracellular part;lysosome;lytic vacuole;melanosome;membrane-bounded organelle;membrane-bounded vesicle;mitochondrion;organelle;pigment granule;vacuole;vesicle	anatomical structure development;biological regulation;catabolic process;cellular component organization;cellular metabolic process;cellular process;developmental process;homeostatic process;macromolecule metabolic process;metabolic process;multicellular organismal process;neurological system process;organelle organization;peptide metabolic process;primary metabolic process;protein metabolic proc…	cell part;cytoplasmic membrane-bounded vesicle;intracellular membrane-bounded organelle;intracellular organelle;lysosome;mitochondrion;organelle;vacuole;vesicle	Lysosome	57423000	56643000	51147000	139970000	151640000	140750000	59146000	68670000	64800000	134750000	134570000	154670000	83676000	82578000	77720000	78632000	87395000	86282000
O88307	Sorl1	alcohol metabolic process;cellular component organization;cellular component organization or biogenesis;cellular membrane organization;cellular process;cholesterol metabolic process;developmental process;endocytosis;establishment of localization;lipid metabolic process;lipid transport;membrane invagination;membrane organization;metabolic process;multicellular organismal development;multicellular …	binding;lipoprotein particle binding;low-density lipoprotein particle binding;protein-lipid complex binding	cell part;cytoplasmic part;extracellular region part;integral to membrane;intracellular part;intrinsic to membrane;low-density lipoprotein particle;macromolecular complex;membrane part;perinuclear region of cytoplasm;plasma lipoprotein particle;protein-lipid complex	alcohol metabolic process;cellular component organization;cellular membrane organization;cellular process;developmental process;endocytosis;establishment of localization;lipid metabolic process;lipid transport;membrane invagination;membrane organization;metabolic process;multicellular organismal development;multicellular organismal process;primary metabolic process;small molecule metabolic proces…	cell part;macromolecular complex		57300000	60771000	59154000	127780000	120540000	121250000	50014000	42994000	45677000	69360000	67998000	68971000	106790000	109560000	103670000	98573000	97951000	94390000
O35381	Anp32a	biological regulation;biosynthetic process;cellular biosynthetic process;cellular macromolecule biosynthetic process;cellular macromolecule metabolic process;cellular metabolic process;cellular nitrogen compound metabolic process;cellular process;macromolecule biosynthetic process;macromolecule metabolic process;metabolic process;nitrogen compound metabolic process;nucleic acid metabolic process;…		cell part;cytoplasmic part;endoplasmic reticulum;intracellular membrane-bounded organelle;intracellular organelle;intracellular organelle part;intracellular part;membrane-bounded organelle;nuclear matrix;nuclear part;organelle;organelle part;perinuclear region of cytoplasm	biological regulation;biosynthetic process;cellular metabolic process;cellular nitrogen compound metabolic process;cellular process;macromolecule metabolic process;metabolic process;nitrogen compound metabolic process;nucleobase-containing compound metabolic process;primary metabolic process;RNA metabolic process	cell part;endoplasmic reticulum;intracellular membrane-bounded organelle;intracellular organelle;organelle		56883000	62461000	68746000	87614000	82625000	87789000	50545000	52710000	49357000	98458000	105670000	108560000	78179000	88072000	82090000	82623000	79842000	76137000
O08553	Dpysl2	anatomical structure development;biological regulation;catabolic process;cellular aromatic compound metabolic process;cellular catabolic process;cellular component organization;cellular component organization at cellular level;cellular component organization or biogenesis;cellular component organization or biogenesis at cellular level;cellular metabolic process;cellular nitrogen compound cataboli…	catalytic activity;hydrolase activity;hydrolase activity, acting on carbon-nitrogen (but not peptide) bonds;hydrolase activity, acting on carbon-nitrogen (but not peptide) bonds, in cyclic amides	axon;cell body;cell part;cell projection;cell projection part;cytoplasmic part;cytosol;dendrite;growth cone;intracellular membrane-bounded organelle;intracellular organelle;intracellular part;macromolecular complex;membrane-bounded organelle;mitochondrion;neuron projection;neuronal cell body;organelle;protein complex;site of polarized growth	anatomical structure development;biological regulation;catabolic process;cellular aromatic compound metabolic process;cellular component organization;cellular metabolic process;cellular nitrogen compound metabolic process;cellular process;cytoskeleton organization;developmental process;establishment of localization;heterocycle metabolic process;metabolic process;nitrogen compound metabolic proces…	cell body;cell part;cell projection;cytosol;intracellular membrane-bounded organelle;intracellular organelle;macromolecular complex;mitochondrion;neuron projection;neuronal cell body;organelle;protein complex;site of polarized growth	Axon guidance	56467000	57608000	57004000	60204000	56846000	52550000	39920000	40043000	40597000	63646000	59083000	57519000	48211000	48081000	48646000	48012000	49336000	51909000
O09046	Il4i1		catalytic activity;L-amino-acid oxidase activity;oxidoreductase activity;oxidoreductase activity, acting on the CH-NH2 group of donors;oxidoreductase activity, acting on the CH-NH2 group of donors, oxygen as acceptor	cell part;cytoplasmic part;intracellular membrane-bounded organelle;intracellular organelle;intracellular part;lysosome;lytic vacuole;membrane-bounded organelle;organelle;vacuole		cell part;intracellular membrane-bounded organelle;intracellular organelle;lysosome;organelle;vacuole	Alanine, aspartate and glutamate metabolism;Cysteine and methionine metabolism;Isoquinoline alkaloid biosynthesis;Phenylalanine metabolism;Phenylalanine, tyrosine and tryptophan biosynthesis;Tryptophan metabolism;Tyrosine metabolism;Valine, leucine and isoleucine degradation	55744000	56065000	55587000	94274000	110670000	105610000	54549000	53022000	56239000	67330000	62030000	66853000	133910000	136840000	120890000	128830000	134660000	134870000
O08583	Alyref	cellular macromolecule metabolic process;cellular metabolic process;cellular nitrogen compound metabolic process;cellular process;establishment of localization;establishment of RNA localization;macromolecule metabolic process;metabolic process;mRNA metabolic process;mRNA processing;mRNA transport;nitrogen compound metabolic process;nucleic acid metabolic process;nucleic acid transport;nucleobase-…	binding;DNA binding;nucleic acid binding;nucleotide binding;RNA binding;single-stranded DNA binding;structure-specific DNA binding	cell part;cytoplasm;intracellular membrane-bounded organelle;intracellular organelle;intracellular organelle part;intracellular part;macromolecular complex;membrane-bounded organelle;nuclear body;nuclear part;nuclear speck;nucleoplasm part;nucleus;organelle;organelle part;ribonucleoprotein complex;spliceosomal complex	cellular metabolic process;cellular nitrogen compound metabolic process;cellular process;establishment of localization;macromolecule metabolic process;metabolic process;mRNA metabolic process;mRNA processing;nitrogen compound metabolic process;nucleobase-containing compound metabolic process;nucleobase-containing compound transport;primary metabolic process;RNA metabolic process;RNA processing;RN…	cell part;cytoplasm;intracellular membrane-bounded organelle;intracellular organelle;macromolecular complex;nucleus;organelle;ribonucleoprotein complex;spliceosomal complex	mRNA surveillance pathway;RNA transport;Spliceosome	55190000	49490000	49108000	39255000	43667000	37589000	29728000	32958000	31417000	43457000	39378000	45938000	43749000	44200000	36750000	55698000	57735000	55325000
O08997	Atox1	biological regulation;cation homeostasis;cation transport;cellular cation homeostasis;cellular chemical homeostasis;cellular copper ion homeostasis;cellular homeostasis;cellular ion homeostasis;cellular process;chemical homeostasis;copper ion homeostasis;copper ion transport;establishment of localization;homeostatic process;ion homeostasis;ion transport;metal ion transport;regulation of biologica…	binding;cation binding;copper chaperone activity;copper ion binding;ion binding;metal ion binding;metallochaperone activity;transition metal ion binding		biological regulation;cellular homeostasis;cellular ion homeostasis;cellular process;establishment of localization;homeostatic process;ion transport;response to chemical stimulus;response to oxidative stress;response to stimulus;response to stress;transport		Mineral absorption	52585000	47833000	43954000	64944000	67159000	63265000	41657000	42293000	37333000	61265000	59304000	64128000	56320000	59850000	61153000	64813000	75189000	70186000
P05063	Aldoc	aging;alcohol catabolic process;alcohol metabolic process;anatomical structure morphogenesis;apoptosis;carbohydrate catabolic process;carbohydrate metabolic process;catabolic process;cell death;cellular carbohydrate catabolic process;cellular carbohydrate metabolic process;cellular component assembly;cellular component organization;cellular component organization or biogenesis;cellular metabolic …	aldehyde-lyase activity;carbon-carbon lyase activity;catalytic activity;fructose-bisphosphate aldolase activity;lyase activity	axon;cell part;cell projection;cytoplasmic part;intracellular membrane-bounded organelle;intracellular organelle;intracellular part;membrane-bounded organelle;mitochondrion;neuron projection;organelle	aging;alcohol metabolic process;anatomical structure morphogenesis;carbohydrate metabolic process;catabolic process;cell death;cellular component assembly;cellular component organization;cellular metabolic process;cellular process;death;developmental process;generation of precursor metabolites and energy;macromolecular complex assembly;metabolic process;primary metabolic process;protein complex a…	cell part;cell projection;intracellular membrane-bounded organelle;intracellular organelle;mitochondrion;neuron projection;organelle	Carbon fixation in photosynthetic organisms;Fructose and mannose metabolism;Glycolysis / Gluconeogenesis;Pentose phosphate pathway	51858000	48231000	47945000	48041000	49432000	55473000	30859000	31355000	29676000	68047000	59503000	66682000	47966000	51426000	42917000	50418000	51054000	49643000
O89086	Rbm3	biological regulation;biosynthetic process;cellular biosynthetic process;cellular macromolecule biosynthetic process;cellular macromolecule metabolic process;cellular metabolic process;cellular nitrogen compound metabolic process;cellular process;cellular protein metabolic process;cellular response to chemical stimulus;cellular response to dsRNA;cellular response to organic substance;cellular res…	binding;nucleic acid binding;nucleotide binding;ribonucleoprotein binding;ribosomal large subunit binding;RNA binding	cell part;cell projection;cytoplasm;dendrite;intracellular membrane-bounded organelle;intracellular organelle;intracellular part;membrane-bounded organelle;neuron projection;nucleus;organelle	biological regulation;biosynthetic process;cellular metabolic process;cellular nitrogen compound metabolic process;cellular process;macromolecule metabolic process;metabolic process;nitrogen compound metabolic process;nucleobase-containing compound metabolic process;primary metabolic process;protein metabolic process;regulation of translation;response to abiotic stimulus;response to chemical stim…	cell part;cell projection;cytoplasm;intracellular membrane-bounded organelle;intracellular organelle;neuron projection;nucleus;organelle		50037000	52210000	50788000	57621000	59017000	60344000	44361000	41546000	45476000	52607000	53488000	53030000	43913000	37365000	34747000	43473000	40242000	45393000
O55135	Eif6	cellular component assembly;cellular component assembly at cellular level;cellular component biogenesis;cellular component biogenesis at cellular level;cellular component organization;cellular component organization at cellular level;cellular component organization or biogenesis;cellular component organization or biogenesis at cellular level;cellular localization;cellular macromolecular complex a…	binding;nucleic acid binding;ribonucleoprotein binding;ribosomal large subunit binding;ribosome binding;RNA binding;translation factor activity, nucleic acid binding;translation initiation factor activity	cell part;cytoplasm;cytoskeletal part;intermediate filament;intracellular non-membrane-bounded organelle;intracellular organelle;intracellular organelle part;intracellular part;lamin filament;macromolecular complex;non-membrane-bounded organelle;nuclear part;nucleolus;organelle;organelle part;protein complex	cellular component assembly;cellular component organization;cellular localization;cellular macromolecular complex assembly;cellular process;establishment of localization;localization;macromolecular complex assembly;nuclear transport;nucleocytoplasmic transport;organelle assembly;ribonucleoprotein complex assembly;ribosomal large subunit biogenesis;ribosomal subunit export from nucleus;ribosome as…	cell part;cytoplasm;intracellular non-membrane-bounded organelle;intracellular organelle;macromolecular complex;nucleolus;organelle;protein complex	Ribosome biogenesis in eukaryotes	50006000	47386000	47922000	23258000	23211000	26664000	37391000	38162000	39357000	27797000	32098000	32025000	36289000	44069000	33163000	49389000	41755000	45921000
Q9CQM8	Rpl21	biosynthetic process;cellular biosynthetic process;cellular macromolecule biosynthetic process;cellular macromolecule metabolic process;cellular metabolic process;cellular process;cellular protein metabolic process;macromolecule biosynthetic process;macromolecule metabolic process;metabolic process;primary metabolic process;protein metabolic process;translation	structural constituent of ribosome;structural molecule activity	cell part;cytoplasmic part;intracellular non-membrane-bounded organelle;intracellular organelle;intracellular part;macromolecular complex;non-membrane-bounded organelle;organelle;ribonucleoprotein complex;ribosome	biosynthetic process;cellular metabolic process;cellular process;macromolecule metabolic process;metabolic process;primary metabolic process;protein metabolic process;translation	cell part;intracellular non-membrane-bounded organelle;intracellular organelle;macromolecular complex;organelle;ribonucleoprotein complex;ribosome	Ribosome	41983000	48506000	42785000	6074600	5463800	5754800	25138000	26716000	25670000	12945000	7424500	9573500	23681000	24165000	25865000	30776000	27763000	29140000
P04186	Cfb	activation of immune response;biological regulation;cell proliferation;complement activation;complement activation, alternative pathway;defense response;humoral immune response;immune effector process;immune response;immune system process;innate immune response;macromolecule metabolic process;metabolic process;positive regulation of biological process;positive regulation of immune response;positi…	catalytic activity;endopeptidase activity;hydrolase activity;peptidase activity;peptidase activity, acting on L-amino acid peptides;serine hydrolase activity;serine-type endopeptidase activity;serine-type peptidase activity	extracellular region	biological regulation;cell proliferation;immune system process;macromolecule metabolic process;metabolic process;primary metabolic process;protein metabolic process;proteolysis;response to stimulus;response to stress	extracellular region		39188000	39419000	43539000	199070000	203950000	208090000	34973000	32372000	31521000	12051000	13729000	13156000	60893000	62192000	55149000	63201000	63301000	64306000
O70194	Eif3d	cellular component assembly;cellular component assembly at cellular level;cellular component organization;cellular component organization at cellular level;cellular component organization or biogenesis;cellular component organization or biogenesis at cellular level;cellular macromolecular complex assembly;cellular macromolecular complex subunit organization;cellular process;formation of translati…	binding;nucleic acid binding;RNA binding;translation factor activity, nucleic acid binding;translation initiation factor activity	cell part;cytoplasmic part;eukaryotic translation initiation factor 3 complex;intracellular part;macromolecular complex;protein complex	cellular component assembly;cellular component organization;cellular macromolecular complex assembly;cellular process;macromolecular complex assembly;ribonucleoprotein complex assembly	cell part;macromolecular complex;protein complex	RNA transport	38122000	41586000	37325000	29817000	26281000	29483000	35654000	39353000	36690000	33421000	28453000	30397000	33195000	36005000	27746000	32529000	31515000	33169000
O55131	2015-09-07	anatomical structure morphogenesis;biological regulation;cell cycle phase;cell cycle process;cell division;cell part morphogenesis;cell projection morphogenesis;cell projection organization;cellular component assembly;cellular component morphogenesis;cellular component organization;cellular component organization at cellular level;cellular component organization or biogenesis;cellular component o…	binding;GTP binding;guanyl nucleotide binding;guanyl ribonucleotide binding;nucleotide binding;purine nucleotide binding;purine ribonucleoside triphosphate binding;purine ribonucleotide binding;ribonucleotide binding	actin filament bundle;actomyosin;axon part;axon terminus;axoneme;cell cortex;cell cortex part;cell division site part;cell part;cell projection part;chromosomal part;cilium axoneme;cilium part;cleavage furrow;condensed chromosome kinetochore;cytoplasmic part;cytoskeletal part;intracellular non-membrane-bounded organelle;intracellular organelle;intracellular organelle part;intracellular part;kinet…	anatomical structure morphogenesis;biological regulation;cell division;cellular component assembly;cellular component morphogenesis;cellular component organization;cellular process;developmental process;macromolecular complex assembly;mitosis;nuclear division;organelle fission;organelle organization;protein complex assembly	cell cortex;cell part;intracellular non-membrane-bounded organelle;intracellular organelle;kinetochore;macromolecular complex;membrane;midbody;nucleolus;organelle;plasma membrane;protein complex;septin complex;synapse		38087000	41249000	40570000	33046000	32304000	28874000	28415000	31622000	32025000	28961000	31052000	29244000	32501000	35505000	32407000	36491000	34349000	34776000
P04918	Saa3	acute inflammatory response;acute-phase response;defense response;inflammatory response;response to chemical stimulus;response to organic substance;response to stilbenoid;response to stimulus;response to stress;response to wounding		extracellular region part;high-density lipoprotein particle;macromolecular complex;plasma lipoprotein particle;protein-lipid complex	response to chemical stimulus;response to stimulus;response to stress	macromolecular complex		34754000	36152000	33519000	37944000	38802000	39027000	19409000	25330000	22839000	4014800	3470200	5129200	21912000	20550000	23051000	30274000	34814000	30487000
O08795	Prkcsh	anatomical structure development;biological regulation;carbohydrate metabolic process;cellular component assembly;cellular component organization;cellular component organization or biogenesis;chordate embryonic development;developmental process;embryo development;embryo development ending in birth or egg hatching;in utero embryonic development;liver development;macromolecular complex assembly;mac…	binding;calcium ion binding;cation binding;ion binding;metal ion binding;nucleic acid binding;RNA binding	cell part;cytoplasmic part;endoplasmic reticulum;intracellular membrane-bounded organelle;intracellular organelle;intracellular part;membrane-bounded organelle;organelle	anatomical structure development;biological regulation;carbohydrate metabolic process;cellular component assembly;cellular component organization;developmental process;embryo development;macromolecular complex assembly;metabolic process;nitrogen compound metabolic process;oligosaccharide metabolic process;primary metabolic process;protein complex assembly	cell part;endoplasmic reticulum;intracellular membrane-bounded organelle;intracellular organelle;organelle	Protein processing in endoplasmic reticulum	31604000	30245000	33348000	15650000	15621000	18741000	30079000	27258000	28629000	14380000	15480000	14959000	11305000	11630000	10470000	14910000	13683000	14438000
O55234	Psmb5	catabolic process;cellular catabolic process;cellular macromolecule catabolic process;cellular macromolecule metabolic process;cellular metabolic process;cellular process;macromolecule catabolic process;macromolecule metabolic process;metabolic process;modification-dependent macromolecule catabolic process;modification-dependent protein catabolic process;primary metabolic process;proteasomal prot…	catalytic activity;endopeptidase activity;hydrolase activity;peptidase activity;peptidase activity, acting on L-amino acid peptides;threonine-type endopeptidase activity;threonine-type peptidase activity	cell part;cytoplasmic part;cytosol;intracellular membrane-bounded organelle;intracellular organelle;intracellular part;macromolecular complex;membrane-bounded organelle;nucleus;organelle;proteasome core complex;protein complex	catabolic process;cellular metabolic process;cellular process;macromolecule metabolic process;metabolic process;primary metabolic process;protein metabolic process;proteolysis;proteolysis involved in cellular protein catabolic process;response to chemical stimulus;response to oxidative stress;response to stimulus;response to stress	cell part;cytosol;intracellular membrane-bounded organelle;intracellular organelle;macromolecular complex;nucleus;organelle;protein complex	Proteasome	30946000	31587000	32001000	34063000	29696000	33617000	26879000	26095000	27629000	23477000	24530000	27070000	21790000	20547000	19776000	23953000	23272000	23712000
P01575	Ifnb1	adaptive immune response;biological regulation;cellular process;cellular response to chemical stimulus;cellular response to dsRNA;cellular response to exogenous dsRNA;cellular response to organic substance;cellular response to stimulus;defense response;defense response to bacterium;defense response to virus;humoral immune response;immune effector process;immune response;immune system process;indu…	binding;cytokine activity;protein binding;protein binding transcription factor activity;receptor binding;transcription cofactor activity;transcription corepressor activity;transcription factor binding transcription factor activity	extracellular region part;extracellular space	biological regulation;cellular process;immune system process;multi-organism process;response to biotic stimulus;response to chemical stimulus;response to stimulus;response to stress	extracellular space	Chagas disease (American trypanosomiasis);Cytokine-cytokine receptor interaction;Cytosolic DNA-sensing pathway;Hepatitis C;Jak-STAT signaling pathway;ko05152;Measles;Natural killer cell mediated cytotoxicity;Osteoclast differentiation;RIG-I-like receptor signaling pathway;Toll-like receptor signaling pathway	30648000	29725000	25649000	29449000	29695000	21662000	28760000	27302000	31161000	1269200	1976800	1341700	22582000	22637000	21488000	28657000	32646000	30038000
O09159	Man2b1	alcohol metabolic process;behavior;carbohydrate metabolic process;cellular carbohydrate metabolic process;cellular metabolic process;cellular process;cognition;hexose metabolic process;learning or memory;mannose metabolic process;metabolic process;monosaccharide metabolic process;multicellular organismal process;neurological system process;primary metabolic process;response to stimulus;small mole…	alpha-mannosidase activity;binding;carbohydrate binding;catalytic activity;cation binding;hydrolase activity;hydrolase activity, acting on glycosyl bonds;hydrolase activity, hydrolyzing O-glycosyl compounds;ion binding;mannose binding;mannosidase activity;metal ion binding;monosaccharide binding;sugar binding;transition metal ion binding;zinc ion binding	cell part;cytoplasmic part;intracellular membrane-bounded organelle;intracellular organelle;intracellular part;lysosome;lytic vacuole;membrane-bounded organelle;organelle;vacuole	alcohol metabolic process;behavior;carbohydrate metabolic process;cellular metabolic process;cellular process;metabolic process;multicellular organismal process;neurological system process;primary metabolic process;response to stimulus;small molecule metabolic process	cell part;intracellular membrane-bounded organelle;intracellular organelle;lysosome;organelle;vacuole	Lysosome;Other glycan degradation	29421000	35937000	28908000	57466000	59685000	56152000	27953000	25531000	25201000	41042000	44685000	43651000	31033000	31396000	30157000	39455000	35246000	34551000
Q3TMX0	Sdcbp	biological regulation;cellular process;cellular response to stimulus;intracellular signal transduction;Ras protein signal transduction;regulation of biological process;regulation of cellular process;response to stimulus;signal transduction;small GTPase mediated signal transduction			biological regulation;cellular process;response to stimulus;signal transduction			27683000	25398000	24553000	32518000	34696000	34604000	29634000	25355000	28803000	15102000	14407000	16384000	14496000	16338000	14083000	15555000	15642000	14988000
O35841	Api5	apoptosis;biological regulation;cell death;cellular process;death;negative regulation of apoptosis;negative regulation of biological process;negative regulation of cell death;negative regulation of cellular process;negative regulation of programmed cell death;programmed cell death;regulation of apoptosis;regulation of biological process;regulation of cell death;regulation of cellular process;regu…	binding;fibroblast growth factor binding;growth factor binding;protein binding	cell part;cytoplasm;intracellular organelle part;intracellular part;macromolecular complex;nuclear part;organelle part;ribonucleoprotein complex;spliceosomal complex	biological regulation;cell death;cellular process;death	cell part;cytoplasm;macromolecular complex;ribonucleoprotein complex;spliceosomal complex		27017000	27402000	27110000	10645000	16535000	17995000	24866000	25126000	24684000	26673000	24759000	23485000	24751000	25765000	27058000	30383000	24824000	25897000
O88188	Ly86	biological regulation;defense response;immune response;immune system process;inflammatory response;innate immune response;positive regulation of biological process;positive regulation of cell communication;positive regulation of cellular process;positive regulation of lipopolysaccharide-mediated signaling pathway;positive regulation of response to biotic stimulus;positive regulation of response t…		extracellular region part;extracellular space	biological regulation;immune system process;response to stimulus;response to stress	extracellular space		25687000	20867000	21883000	41861000	44199000	50576000	21236000	20328000	18795000	71056000	75257000	72901000	29483000	29297000	29387000	28400000	29099000	26280000
O08528	Hk2	alcohol catabolic process;alcohol metabolic process;apoptotic mitochondrial changes;biological regulation;body fluid secretion;carbohydrate catabolic process;carbohydrate homeostasis;carbohydrate metabolic process;catabolic process;cellular carbohydrate catabolic process;cellular carbohydrate metabolic process;cellular chemical homeostasis;cellular component organization;cellular component organi…	adenyl nucleotide binding;adenyl ribonucleotide binding;ATP binding;binding;carbohydrate binding;carbohydrate kinase activity;catalytic activity;fructokinase activity;glucokinase activity;glucose binding;hexokinase activity;kinase activity;mannokinase activity;monosaccharide binding;nucleotide binding;phosphotransferase activity, alcohol group as acceptor;purine nucleotide binding;purine ribonucl…	cell part;cytoplasmic part;cytosol;intracellular membrane-bounded organelle;intracellular organelle;intracellular organelle part;intracellular part;membrane;membrane-bounded organelle;mitochondrial membrane;mitochondrial outer membrane;mitochondrial part;mitochondrion;organelle;organelle membrane;organelle outer membrane;organelle part;outer membrane	alcohol metabolic process;biological regulation;carbohydrate metabolic process;catabolic process;cellular component organization;cellular homeostasis;cellular metabolic process;cellular process;establishment of localization;generation of precursor metabolites and energy;homeostatic process;metabolic process;mitochondrion organization;multicellular organismal process;organelle organization;primary…	cell part;cytosol;intracellular membrane-bounded organelle;intracellular organelle;membrane;mitochondrion;organelle	Amino sugar and nucleotide sugar metabolism;Butirosin and neomycin biosynthesis;Carbohydrate digestion and absorption;Fructose and mannose metabolism;Galactose metabolism;Glycolysis / Gluconeogenesis;Insulin signaling pathway;Starch and sucrose metabolism;Streptomycin biosynthesis;Type II diabetes mellitus	23620000	20933000	24735000	8565300	6670200	7520500	20946000	21473000	17287000	9843700	7741100	11744000	15794000	17440000	18284000	17740000	19066000	19296000
O35215	Ddt	biosynthetic process;cellular biosynthetic process;cellular metabolic process;cellular process;melanin biosynthetic process;melanin metabolic process;metabolic process;pigment biosynthetic process;pigment metabolic process;secondary metabolic process	carbon-carbon lyase activity;carboxy-lyase activity;catalytic activity;D-dopachrome decarboxylase activity;lyase activity	cell part;cytoplasm;intracellular part	biosynthetic process;cellular metabolic process;cellular process;metabolic process;pigment metabolic process;secondary metabolic process	cell part;cytoplasm		21732000	23521000	20975000	12276000	14046000	11064000	21369000	22185000	18219000	15940000	18321000	18920000	23684000	27529000	24191000	30613000	31498000	30850000
O89001	Cpd	macromolecule metabolic process;metabolic process;primary metabolic process;protein metabolic process;proteolysis	binding;carboxypeptidase activity;catalytic activity;cation binding;exopeptidase activity;hydrolase activity;ion binding;metal ion binding;metallocarboxypeptidase activity;metalloexopeptidase activity;metallopeptidase activity;peptidase activity;peptidase activity, acting on L-amino acid peptides;serine hydrolase activity;serine-type carboxypeptidase activity;serine-type exopeptidase activity;ser…	cell part;integral to membrane;intrinsic to membrane;membrane part	macromolecule metabolic process;metabolic process;primary metabolic process;protein metabolic process;proteolysis	cell part		21295000	19906000	22389000	3963200	4136000	5065200	19580000	16208000	14603000	0	0	0	6946700	9757500	5964200	14307000	12918000	10997000
O55029	Copb2	cellular process;establishment of localization;establishment of localization in cell;establishment of protein localization;Golgi vesicle transport;intracellular protein transport;intracellular transport;intra-Golgi vesicle-mediated transport;protein transport;transport;vesicle-mediated transport	structural molecule activity	actin cytoskeleton;cell part;COPI vesicle coat;cytoplasmic part;cytoplasmic vesicle part;cytoskeleton;Golgi apparatus;Golgi apparatus part;intracellular membrane-bounded organelle;intracellular non-membrane-bounded organelle;intracellular organelle;intracellular organelle part;intracellular part;macromolecular complex;membrane coat;membrane part;membrane-bounded organelle;non-membrane-bounded org…	cellular process;establishment of localization;Golgi vesicle transport;protein transport;transport;vesicle-mediated transport	cell part;cytoskeleton;Golgi apparatus;intracellular membrane-bounded organelle;intracellular non-membrane-bounded organelle;intracellular organelle;macromolecular complex;organelle;protein complex		19774000	19358000	20129000	23933000	25904000	24737000	24273000	21971000	22285000	26492000	23848000	25132000	16910000	16843000	14259000	9664400	11151000	11206000
O88544	Cops4	cellular macromolecule metabolic process;cellular metabolic process;cellular process;cellular protein metabolic process;cullin deneddylation;macromolecule metabolic process;macromolecule modification;metabolic process;primary metabolic process;protein deneddylation;protein metabolic process;protein modification by small protein conjugation or removal;protein modification by small protein removal;…		cell part;cytoplasm;intracellular organelle part;intracellular part;macromolecular complex;nuclear part;organelle part;protein complex;signalosome	cellular metabolic process;cellular process;macromolecule metabolic process;macromolecule modification;metabolic process;primary metabolic process;protein metabolic process;protein modification by small protein conjugation or removal;protein modification process	cell part;cytoplasm;macromolecular complex;protein complex		18887000	21371000	19969000	20064000	17348000	18948000	14875000	18294000	13882000	20080000	20514000	20545000	20913000	22167000	20766000	19198000	20707000	19368000
B2RXS4	Plxnb2	anatomical structure development;anatomical structure formation involved in morphogenesis;biological regulation;brain development;cell proliferation;developmental process;neural precursor cell proliferation;neural tube closure;neuroblast proliferation;organ development;positive regulation of axonogenesis;positive regulation of biological process;positive regulation of cell development;positive re…	molecular transducer activity;receptor activity;semaphorin receptor activity;signal transducer activity;signaling receptor activity;transmembrane signaling receptor activity	cell part;integral to membrane;integral to plasma membrane;intracellular;intrinsic to membrane;intrinsic to plasma membrane;membrane part;plasma membrane part	anatomical structure development;anatomical structure formation involved in morphogenesis;biological regulation;cell proliferation;developmental process;regulation of protein modification process	cell part;intracellular	Axon guidance	18864000	21811000	27506000	21998000	19409000	21402000	25760000	21031000	18208000	11674000	13833000	11625000	32507000	29701000	26430000	34530000	35185000	33965000
B0V2N1-6	Ptprs	anatomical structure development;biological adhesion;cell adhesion;cellular macromolecule metabolic process;cellular metabolic process;cellular process;cellular protein metabolic process;cerebellum development;cerebral cortex development;corpus callosum development;dephosphorylation;developmental process;hippocampus development;macromolecule metabolic process;macromolecule modification;metabolic …	catalytic activity;hydrolase activity;hydrolase activity, acting on ester bonds;phosphatase activity;phosphoprotein phosphatase activity;phosphoric ester hydrolase activity;protein tyrosine phosphatase activity	cell part;integral to membrane;intrinsic to membrane;membrane part	anatomical structure development;biological adhesion;cell adhesion;cellular metabolic process;cellular process;developmental process;macromolecule metabolic process;macromolecule modification;metabolic process;phosphorus metabolic process;primary metabolic process;protein dephosphorylation;protein metabolic process;protein modification process	cell part		18306000	18053000	17937000	25979000	28516000	23627000	12941000	12386000	13289000	16469000	15797000	17516000	30586000	31436000	28225000	33927000	32543000	30920000
O08663	Metap2	cellular macromolecule metabolic process;cellular metabolic process;cellular process;cellular protein metabolic process;macromolecule metabolic process;macromolecule modification;metabolic process;N-terminal protein amino acid modification;peptidyl-amino acid modification;peptidyl-methionine modification;primary metabolic process;protein maturation;protein metabolic process;protein modification p…	aminopeptidase activity;binding;catalytic activity;cation binding;exopeptidase activity;hydrolase activity;ion binding;metal ion binding;metalloexopeptidase activity;metallopeptidase activity;peptidase activity;peptidase activity, acting on L-amino acid peptides	cell part;cytoplasm;intracellular part	cellular metabolic process;cellular process;macromolecule metabolic process;macromolecule modification;metabolic process;peptidyl-amino acid modification;primary metabolic process;protein maturation;protein metabolic process;protein modification process;proteolysis	cell part;cytoplasm		15763000	13162000	19269000	17067000	15205000	16976000	14558000	14405000	14317000	15855000	15956000	17502000	15663000	16664000	15449000	15809000	20841000	19509000
O35598	Adam10	biological regulation;cell activation;cell surface receptor linked signaling pathway;cellular macromolecule metabolic process;cellular metabolic process;cellular process;cellular protein metabolic process;cellular response to stimulus;chordate embryonic development;constitutive protein ectodomain proteolysis;developmental process;embryo development;embryo development ending in birth or egg hatchi…	binding;catalytic activity;cation binding;endopeptidase activity;enzyme binding;hydrolase activity;ion binding;kinase binding;metal ion binding;metalloendopeptidase activity;metallopeptidase activity;peptidase activity;peptidase activity, acting on L-amino acid peptides;protein binding;protein domain specific binding;protein kinase binding;SH2 domain binding;transition metal ion binding;zinc ion …	cell part;cell surface;cytoplasmic membrane-bounded vesicle;cytoplasmic part;cytoplasmic vesicle;cytoskeletal part;Golgi apparatus part;Golgi-associated vesicle;integral to membrane;intracellular membrane-bounded organelle;intracellular organelle;intracellular organelle part;intracellular part;intrinsic to membrane;membrane;membrane part;membrane-bounded organelle;membrane-bounded vesicle;nucleus…	biological regulation;cell activation;cellular metabolic process;cellular process;developmental process;embryo development;establishment of localization;immune system process;macromolecule metabolic process;macromolecule modification;metabolic process;nuclear transport;nucleocytoplasmic transport;phosphorus metabolic process;primary metabolic process;protein metabolic process;protein modification…	cell part;cell surface;cytoplasmic membrane-bounded vesicle;intracellular membrane-bounded organelle;intracellular organelle;membrane;nucleus;organelle;plasma membrane;vesicle	Alzheimer's disease;Epithelial cell signaling in Helicobacter pylori infection	15686000	16657000	18165000	29157000	34771000	32187000	16161000	11411000	14826000	42345000	41461000	42657000	27625000	29398000	25495000	28446000	33843000	32879000
O08784	Tcof1	biosynthetic process;cellular biosynthetic process;cellular macromolecule biosynthetic process;cellular macromolecule metabolic process;cellular metabolic process;cellular nitrogen compound metabolic process;cellular process;establishment of localization;macromolecule biosynthetic process;macromolecule metabolic process;metabolic process;nitrogen compound metabolic process;nucleic acid metabolic …		cell part;intracellular non-membrane-bounded organelle;intracellular organelle;intracellular organelle part;intracellular part;non-membrane-bounded organelle;nuclear part;nucleolus;organelle;organelle part	biosynthetic process;cellular metabolic process;cellular nitrogen compound metabolic process;cellular process;establishment of localization;macromolecule metabolic process;metabolic process;nitrogen compound metabolic process;nucleobase-containing compound metabolic process;primary metabolic process;RNA metabolic process;transcription from RNA polymerase I promoter;transport	cell part;intracellular non-membrane-bounded organelle;intracellular organelle;nucleolus;organelle	Ribosome biogenesis in eukaryotes	14636000	14699000	14850000	24145000	24538000	26879000	17391000	13379000	15920000	35910000	34653000	35929000	21529000	20614000	19458000	19562000	22892000	21197000
O35226	Psmd4	catabolic process;cellular catabolic process;cellular macromolecule catabolic process;cellular macromolecule metabolic process;cellular metabolic process;cellular process;macromolecule catabolic process;macromolecule metabolic process;metabolic process;modification-dependent macromolecule catabolic process;modification-dependent protein catabolic process;primary metabolic process;protein metaboli…		cell part;intracellular part;macromolecular complex;proteasome accessory complex;proteasome regulatory particle, base subcomplex;protein complex	catabolic process;cellular metabolic process;cellular process;macromolecule metabolic process;metabolic process;primary metabolic process;protein metabolic process;proteolysis;proteolysis involved in cellular protein catabolic process	cell part;macromolecular complex;protein complex	Proteasome	14260000	13993000	14002000	15864000	16514000	17068000	11814000	12101000	10998000	14763000	13999000	13393000	9297000	11199000	8919200	7699700	7568700	7051500
O70591	Pfdn2	cellular macromolecule metabolic process;cellular metabolic process;cellular process;cellular protein metabolic process;macromolecule metabolic process;metabolic process;primary metabolic process;protein folding;protein metabolic process		cell part;cytoplasmic part;cytosol;cytosolic part;intracellular membrane-bounded organelle;intracellular organelle;intracellular part;macromolecular complex;membrane-bounded organelle;mitochondrion;nucleus;organelle;prefoldin complex;protein complex	cellular metabolic process;cellular process;macromolecule metabolic process;metabolic process;primary metabolic process;protein folding;protein metabolic process	cell part;cytosol;intracellular membrane-bounded organelle;intracellular organelle;macromolecular complex;mitochondrion;nucleus;organelle;protein complex		13985000	14375000	13900000	14647000	15520000	14445000	11601000	12021000	9539100	13032000	13791000	12627000	13071000	11700000	15022000	16084000	18375000	15347000
O88668	Creg1	biological regulation;regulation of biological process;regulation of biosynthetic process;regulation of cellular biosynthetic process;regulation of cellular macromolecule biosynthetic process;regulation of cellular metabolic process;regulation of cellular process;regulation of gene expression;regulation of growth;regulation of macromolecule biosynthetic process;regulation of macromolecule metabol…	binding;catalytic activity;coenzyme binding;cofactor binding;FMN binding;nucleotide binding;oxidoreductase activity;protein binding;transcription factor binding	cell part;extracellular region;intracellular organelle part;intracellular part;macromolecular complex;nuclear part;nucleoplasm part;organelle part;protein complex;transcription factor complex	biological regulation	cell part;extracellular region;macromolecular complex;protein complex;transcription factor complex		13393000	12244000	15864000	32602000	21276000	21160000	20417000	20314000	25274000	36193000	35645000	39290000	21144000	14606000	24049000	19218000	18714000	19510000
O54782	Man2b2	alcohol metabolic process;carbohydrate metabolic process;cellular carbohydrate metabolic process;cellular metabolic process;cellular process;hexose metabolic process;mannose metabolic process;metabolic process;monosaccharide metabolic process;primary metabolic process;small molecule metabolic process	alpha-mannosidase activity;binding;carbohydrate binding;catalytic activity;cation binding;hydrolase activity;hydrolase activity, acting on glycosyl bonds;hydrolase activity, hydrolyzing O-glycosyl compounds;ion binding;mannosidase activity;metal ion binding;transition metal ion binding;zinc ion binding	cell part;cytoplasmic part;extracellular region;intracellular membrane-bounded organelle;intracellular organelle;intracellular part;lysosome;lytic vacuole;membrane-bounded organelle;organelle;vacuole	alcohol metabolic process;carbohydrate metabolic process;cellular metabolic process;cellular process;metabolic process;primary metabolic process;small molecule metabolic process	cell part;extracellular region;intracellular membrane-bounded organelle;intracellular organelle;lysosome;organelle;vacuole	Other glycan degradation	12158000	13198000	12820000	13520000	17419000	16813000	13460000	15725000	14437000	13269000	14692000	14521000	12568000	14012000	14413000	13386000	14808000	13816000
O08573-2	Lgals9	biological adhesion;cell adhesion;cell-cell adhesion;cellular process;heterophilic cell-cell adhesion	binding;carbohydrate binding;galactoside binding;monosaccharide binding;sugar binding	cell part;cytoplasm;extracellular region;intracellular part	biological adhesion;cell adhesion;cellular process	cell part;cytoplasm;extracellular region		11465000	7852800	10355000	3471800	3409100	3581200	12462000	10481000	9142100	3083300	3097300	3272900	8883800	6834100	8211300	7308900	8637700	10055000
O08599	Stxbp1	axon target recognition;biological adhesion;biological regulation;cell adhesion;cell communication;cell-cell adhesion;cell-cell signaling;cellular component organization;cellular component organization at cellular level;cellular component organization or biogenesis;cellular component organization or biogenesis at cellular level;cellular process;developmental maturation;developmental process;estab…	binding;protein binding;SNARE binding;syntaxin binding;syntaxin-1 binding	cell part;cytoplasmic membrane-bounded vesicle;cytoplasmic part;cytoplasmic vesicle;intracellular membrane-bounded organelle;intracellular organelle;intracellular part;macromolecular complex;membrane;membrane-bounded organelle;membrane-bounded vesicle;mitochondrion;organelle;plasma membrane;platelet alpha granule;protein complex;stored secretory granule;vesicle	biological adhesion;biological regulation;cell adhesion;cell communication;cell-cell signaling;cellular component organization;cellular process;developmental maturation;developmental process;establishment of localization;exocytosis;membrane docking;neurotransmitter transport;organelle organization;protein transport;regulation of protein stability;regulation of transport;secretion;signaling;transp…	cell part;cytoplasmic membrane-bounded vesicle;intracellular membrane-bounded organelle;intracellular organelle;macromolecular complex;membrane;mitochondrion;organelle;plasma membrane;protein complex;vesicle		10898000	9573000	8396500	4273200	5405100	7804100	6882100	8546800	9524700	6877800	6000400	7085600	7891500	7271300	7687700	6780500	7986100	8390000
O09043	Napsa	anatomical structure homeostasis;biological regulation;chemical homeostasis;chemical homeostasis within a tissue;homeostatic process;macromolecule metabolic process;membrane protein proteolysis;metabolic process;primary metabolic process;protein metabolic process;proteolysis;regulation of biological quality;surfactant homeostasis;tissue homeostasis	aspartic-type endopeptidase activity;aspartic-type peptidase activity;catalytic activity;endopeptidase activity;hydrolase activity;peptidase activity;peptidase activity, acting on L-amino acid peptides	cell part;cytoplasmic part;extracellular region part;extracellular space;intracellular membrane-bounded organelle;intracellular organelle;intracellular part;lysosome;lytic vacuole;membrane-bounded organelle;organelle;vacuole	biological regulation;homeostatic process;macromolecule metabolic process;metabolic process;primary metabolic process;protein metabolic process;proteolysis	cell part;extracellular space;intracellular membrane-bounded organelle;intracellular organelle;lysosome;organelle;vacuole	Lysosome	10792000	12039000	11066000	21521000	26181000	26663000	14728000	12915000	12510000	45584000	45261000	45734000	25490000	27587000	25119000	21797000	20847000	21390000
O35737	Hnrnph1	biological regulation;cellular macromolecule metabolic process;cellular metabolic process;cellular nitrogen compound metabolic process;cellular process;macromolecule metabolic process;metabolic process;mRNA metabolic process;mRNA processing;nitrogen compound metabolic process;nucleic acid metabolic process;nucleobase-containing compound metabolic process;primary metabolic process;regulation of bi…	binding;nucleic acid binding;nucleotide binding;RNA binding	actin cytoskeleton;catalytic step 2 spliceosome;cell part;cytoplasm;cytoskeleton;intracellular non-membrane-bounded organelle;intracellular organelle;intracellular organelle part;intracellular part;macromolecular complex;non-membrane-bounded organelle;nuclear part;nucleoplasm;organelle;organelle part;ribonucleoprotein complex;spliceosomal complex	biological regulation;cellular metabolic process;cellular nitrogen compound metabolic process;cellular process;macromolecule metabolic process;metabolic process;mRNA metabolic process;mRNA processing;nitrogen compound metabolic process;nucleobase-containing compound metabolic process;primary metabolic process;RNA metabolic process;RNA processing;RNA splicing	cell part;cytoplasm;cytoskeleton;intracellular non-membrane-bounded organelle;intracellular organelle;macromolecular complex;nucleoplasm;organelle;ribonucleoprotein complex;spliceosomal complex		9946600	9380000	9560600	10745000	14007000	12829000	8815900	10084000	9182400	10072000	11126000	9780300	12566000	11789000	11836000	9683600	9079900	9744500
O88958	Gnpda1	acrosome reaction;alcohol biosynthetic process;alcohol catabolic process;alcohol metabolic process;amino sugar catabolic process;amino sugar metabolic process;biosynthetic process;calcium ion-dependent exocytosis;carbohydrate biosynthetic process;carbohydrate catabolic process;carbohydrate metabolic process;catabolic process;cellular biosynthetic process;cellular carbohydrate biosynthetic process…	catalytic activity;deaminase activity;glucosamine-6-phosphate deaminase activity;hydrolase activity;intramolecular oxidoreductase activity;intramolecular oxidoreductase activity, interconverting aldoses and ketoses;isomerase activity	cell part;cytoplasm;intracellular part	alcohol metabolic process;biosynthetic process;carbohydrate metabolic process;catabolic process;cellular metabolic process;cellular process;establishment of localization;exocytosis;generation of precursor metabolites and energy;metabolic process;primary metabolic process;secretion;small molecule metabolic process;transport;vesicle-mediated transport	cell part;cytoplasm	Amino sugar and nucleotide sugar metabolism	9910000	9906000	8663100	7175100	5329400	5568400	6685800	6319300	8588400	11611000	11436000	13139000	12243000	11568000	10965000	14636000	14127000	14442000
O89079	Cope	cellular process;establishment of localization;establishment of localization in cell;establishment of protein localization;Golgi vesicle transport;intracellular transport;protein transport;retrograde vesicle-mediated transport, Golgi to ER;transport;vesicle-mediated transport	structural molecule activity	cell part;coated vesicle;COPI vesicle coat;COPI-coated vesicle;cytoplasmic membrane-bounded vesicle;cytoplasmic part;cytoplasmic vesicle;cytoplasmic vesicle part;Golgi apparatus part;Golgi-associated vesicle;intracellular membrane-bounded organelle;intracellular organelle;intracellular organelle part;intracellular part;macromolecular complex;membrane coat;membrane part;membrane-bounded organelle;…	cellular process;establishment of localization;Golgi vesicle transport;protein transport;transport;vesicle-mediated transport	cell part;cytoplasmic membrane-bounded vesicle;intracellular membrane-bounded organelle;intracellular organelle;macromolecular complex;organelle;protein complex;vesicle		9393100	10537000	10424000	12012000	11811000	11640000	11929000	13291000	9742400	10158000	11868000	10150000	8220800	8775500	9680600	7138300	8108000	8286000
O88685	Psmc3	anatomical structure development;blastocyst development;catabolic process;developmental process;macromolecule catabolic process;macromolecule metabolic process;metabolic process;primary metabolic process;protein catabolic process;protein metabolic process	adenyl nucleotide binding;adenyl ribonucleotide binding;ATP binding;binding;catalytic activity;hydrolase activity;hydrolase activity, acting on acid anhydrides;hydrolase activity, acting on acid anhydrides, in phosphorus-containing anhydrides;nucleoside-triphosphatase activity;nucleotide binding;purine nucleotide binding;purine ribonucleoside triphosphate binding;purine ribonucleotide binding;pyr…	cell part;cytoplasmic mRNA processing body;cytoplasmic part;intracellular membrane-bounded organelle;intracellular non-membrane-bounded organelle;intracellular organelle;intracellular part;macromolecular complex;membrane-bounded organelle;non-membrane-bounded organelle;nucleus;organelle;perinuclear region of cytoplasm;proteasome accessory complex;protein complex;ribonucleoprotein complex;RNA gran…	anatomical structure development;catabolic process;developmental process;macromolecule metabolic process;metabolic process;primary metabolic process;protein catabolic process;protein metabolic process	cell part;intracellular membrane-bounded organelle;intracellular non-membrane-bounded organelle;intracellular organelle;macromolecular complex;nucleus;organelle;protein complex;ribonucleoprotein complex	Proteasome	9307600	8475600	8914700	11933000	10887000	12407000	8220300	9867200	10480000	10436000	10726000	11443000	7694600	6978800	7280400	5409000	4286800	5204400
O08800	Serpinb8	biological regulation;regulation of biological process;regulation of macromolecule metabolic process;regulation of metabolic process;regulation of primary metabolic process;regulation of protein metabolic process;regulation of proteolysis	endopeptidase inhibitor activity;endopeptidase regulator activity;enzyme inhibitor activity;enzyme regulator activity;peptidase inhibitor activity;peptidase regulator activity;serine-type endopeptidase inhibitor activity	cell part;cytoplasm;cytoplasmic part;cytosol;intracellular part	biological regulation	cell part;cytoplasm;cytosol		8911600	7183500	8388000	6667400	6325000	5593300	8480800	5641400	5549900	8329400	8136300	8090900	8039200	8736900	8205900	9325900	8034900	10111000
O35900	Lsm2	cellular macromolecule metabolic process;cellular metabolic process;cellular nitrogen compound metabolic process;cellular process;macromolecule metabolic process;metabolic process;mRNA metabolic process;mRNA processing;nitrogen compound metabolic process;nucleic acid metabolic process;nucleobase-containing compound metabolic process;primary metabolic process;RNA metabolic process;RNA processing;R…	binding;enzyme binding;kinase binding;nucleic acid binding;protein binding;protein kinase binding;RNA binding	cell part;intracellular organelle part;intracellular part;macromolecular complex;nuclear part;organelle part;ribonucleoprotein complex;spliceosomal complex	cellular metabolic process;cellular nitrogen compound metabolic process;cellular process;macromolecule metabolic process;metabolic process;mRNA metabolic process;mRNA processing;nitrogen compound metabolic process;nucleobase-containing compound metabolic process;primary metabolic process;RNA metabolic process;RNA processing;RNA splicing	cell part;macromolecular complex;ribonucleoprotein complex;spliceosomal complex	RNA degradation;Spliceosome	8650100	9354700	10695000	8578700	9211600	6167600	10049000	6812200	9007800	14095000	11236000	11435000	9049700	8519800	8663500	10403000	11329000	9252300
O88543	Cops3	cellular macromolecule metabolic process;cellular metabolic process;cellular process;cellular protein metabolic process;chordate embryonic development;cullin deneddylation;developmental process;embryo development;embryo development ending in birth or egg hatching;in utero embryonic development;macromolecule metabolic process;macromolecule modification;metabolic process;primary metabolic process;p…		cell part;cytoplasm;intracellular organelle part;intracellular part;macromolecular complex;nuclear part;organelle part;protein complex;signalosome	cellular metabolic process;cellular process;developmental process;embryo development;macromolecule metabolic process;macromolecule modification;metabolic process;primary metabolic process;protein metabolic process;protein modification by small protein conjugation or removal;protein modification process	cell part;cytoplasm;macromolecular complex;protein complex		8423400	8397900	10247000	5088200	5513500	6754500	7622100	6886200	7364500	7594900	8152400	8572000	7679300	7061000	8493500	9116300	10038000	7579000
O35228	Ebi3		binding;cytokine binding;cytokine receptor activity;cytokine receptor binding;interleukin-27 receptor binding;molecular transducer activity;protein binding;receptor activity;receptor binding;signal transducer activity;signaling receptor activity;transmembrane signaling receptor activity	cell part;extracellular region part;extracellular space;membrane		cell part;extracellular space;membrane		7977200	5563400	5646700	20720000	26468000	22541000	4581800	4951700	4958600	0	0	0	8888100	10604000	8463900	7372700	8138000	6712500
A2BFF8	Dync1i2	cellular component movement;cellular process;microtubule-based movement;microtubule-based process		cell part;cytoplasmic dynein complex;cytoplasmic part;cytoskeletal part;dynein complex;intracellular organelle part;intracellular part;macromolecular complex;microtubule associated complex;organelle part;protein complex	cellular component movement;cellular process	cell part;macromolecular complex;protein complex		7765500	7632800	8485400	5730000	7539800	5976900	7817600	7527900	7436700	8808000	9024700	7615100	7323400	6473300	5723300	6039400	6219500	6399300
O35593	Psmd14	biological regulation;cellular macromolecule metabolic process;cellular metabolic process;cellular nitrogen compound metabolic process;cellular process;cellular protein metabolic process;cellular response to stimulus;cellular response to stress;DNA metabolic process;DNA recombination;DNA repair;double-strand break repair;double-strand break repair via homologous recombination;double-strand break …	binding;catalytic activity;cation binding;endopeptidase activator activity;endopeptidase activity;endopeptidase regulator activity;enzyme activator activity;enzyme regulator activity;hydrolase activity;hydrolase activity, acting on ester bonds;ion binding;metal ion binding;metallopeptidase activity;peptidase activator activity;peptidase activity;peptidase activity, acting on L-amino acid peptides…	cell part;intracellular part;macromolecular complex;proteasome regulatory particle, lid subcomplex;protein complex	biological regulation;cellular metabolic process;cellular nitrogen compound metabolic process;cellular process;DNA metabolic process;DNA recombination;DNA repair;macromolecule metabolic process;macromolecule modification;metabolic process;nitrogen compound metabolic process;nucleobase-containing compound metabolic process;primary metabolic process;protein metabolic process;protein modification by…	cell part;macromolecular complex;protein complex	Proteasome	7688200	7291400	6964400	6000400	5391200	6070400	8098300	7029900	8274300	8648600	8974500	9041500	6627700	6191300	7855700	5660100	5365500	5881500
O89051	Itm2b	apoptosis;biological regulation;cell death;cellular process;death;induction of apoptosis;induction of programmed cell death;negative regulation of amyloid precursor protein biosynthetic process;negative regulation of biological process;negative regulation of biosynthetic process;negative regulation of cellular biosynthetic process;negative regulation of cellular macromolecule biosynthetic process…	adenyl nucleotide binding;adenyl ribonucleotide binding;ATP binding;beta-amyloid binding;binding;nucleotide binding;protein binding;purine nucleotide binding;purine ribonucleoside triphosphate binding;purine ribonucleotide binding;ribonucleotide binding	cell part;cytoplasmic part;cytoplasmic vesicle membrane;cytoplasmic vesicle part;endosomal part;endosome membrane;extracellular region part;extracellular space;Golgi apparatus part;Golgi membrane;Golgi-associated vesicle membrane;integral to membrane;integral to organelle membrane;intracellular membrane-bounded organelle;intracellular organelle;intracellular organelle part;intracellular part;intr…	biological regulation;cell death;cellular process;death	cell part;extracellular space;intracellular membrane-bounded organelle;intracellular organelle;membrane;nucleus;organelle;plasma membrane		7290000	6833800	6264100	79132000	84973000	81726000	7474100	7395500	6296600	36289000	33625000	38157000	17794000	17818000	15310000	12930000	14399000	12790000
O35343	Kpna4	establishment of localization;establishment of localization in cell;establishment of protein localization;intracellular protein transport;intracellular transport;nuclear import;nuclear transport;nucleocytoplasmic transport;protein import;protein import into nucleus;protein targeting;protein transport;transport	protein transporter activity;substrate-specific transporter activity;transporter activity	cell part;cytoplasm;intracellular membrane-bounded organelle;intracellular organelle;intracellular part;membrane-bounded organelle;nucleus;organelle	establishment of localization;nuclear transport;nucleocytoplasmic transport;protein targeting;protein transport;transport	cell part;cytoplasm;intracellular membrane-bounded organelle;intracellular organelle;nucleus;organelle		7082600	3691800	4059500	5027100	2935700	4434700	6119300	7798900	6295800	3999200	4755300	4653200	3841400	3932000	4606200	5260800	6106200	5095400
D3YXK2	Safb	biological regulation;biosynthetic process;cellular biosynthetic process;cellular macromolecule biosynthetic process;cellular macromolecule metabolic process;cellular metabolic process;cellular nitrogen compound metabolic process;cellular process;cellular response to stimulus;estrogen receptor signaling pathway;growth;hormone metabolic process;intracellular receptor mediated signaling pathway;mac…	binding;chromatin binding;core promoter binding;DNA binding;nucleic acid binding;nucleotide binding;regulatory region DNA binding;regulatory region nucleic acid binding;RNA binding;transcription regulatory region DNA binding	cell part;intracellular membrane-bounded organelle;intracellular organelle;intracellular part;membrane-bounded organelle;nucleus;organelle	biological regulation;biosynthetic process;cellular metabolic process;cellular nitrogen compound metabolic process;cellular process;growth;hormone metabolic process;macromolecule metabolic process;metabolic process;nitrogen compound metabolic process;nucleobase-containing compound metabolic process;primary metabolic process;response to stimulus;RNA metabolic process;signal transduction	cell part;intracellular membrane-bounded organelle;intracellular organelle;nucleus;organelle		6951200	6690800	7260700	9936500	9676900	9070200	6213600	5560600	6279000	13577000	11788000	12092000	6870900	6356600	5932300	5534700	5206800	6089100
D3Z0F5	Cops6	cellular macromolecule metabolic process;cellular metabolic process;cellular process;cellular protein metabolic process;cullin deneddylation;macromolecule metabolic process;macromolecule modification;metabolic process;primary metabolic process;protein deneddylation;protein metabolic process;protein modification by small protein conjugation or removal;protein modification by small protein removal;…		cell part;intracellular organelle part;intracellular part;macromolecular complex;nuclear part;organelle part;protein complex;signalosome	cellular metabolic process;cellular process;macromolecule metabolic process;macromolecule modification;metabolic process;primary metabolic process;protein metabolic process;protein modification by small protein conjugation or removal;protein modification process	cell part;macromolecular complex;protein complex		6948500	7143600	7373000	6763600	6109300	7045300	5663800	7218900	6907900	9944000	10750000	10215000	10710000	9446600	10950000	8356900	9258700	9283400
P00375	Dhfr	amine biosynthetic process;amine metabolic process;aromatic compound biosynthetic process;biosynthetic process;carboxylic acid biosynthetic process;carboxylic acid metabolic process;cellular amine metabolic process;cellular amino acid biosynthetic process;cellular amino acid metabolic process;cellular aromatic compound metabolic process;cellular biosynthetic process;cellular ketone metabolic proc…	binding;catalytic activity;coenzyme binding;cofactor binding;dihydrofolate reductase activity;dihydrofolic acid binding;drug binding;mRNA binding;NADP binding;nucleic acid binding;nucleotide binding;oxidoreductase activity;oxidoreductase activity, acting on the CH-NH group of donors;oxidoreductase activity, acting on the CH-NH group of donors, NAD or NADP as acceptor;RNA binding	cell part;cytoplasmic part;cytosol;intracellular part	amine metabolic process;biosynthetic process;cellular amino acid metabolic process;cellular aromatic compound metabolic process;cellular ketone metabolic process;cellular metabolic process;cellular nitrogen compound metabolic process;cellular process;cofactor metabolic process;heterocycle metabolic process;metabolic process;nitrogen compound metabolic process;nucleobase-containing compound metabo…	cell part;cytosol	Folate biosynthesis;One carbon pool by folate	6435400	6562400	6523800	12836000	11668000	12450000	5901700	10653000	6723000	15421000	15300000	14173000	7386200	6629700	7488900	5113600	4663300	5041500
P04441	Cd74	activation of MAPK activity;adaptive immune response;adaptive immune response based on somatic recombination of immune receptors built from immunoglobulin superfamily domains;antigen processing and presentation;antigen processing and presentation of exogenous antigen;antigen processing and presentation of exogenous peptide antigen;antigen processing and presentation of exogenous peptide antigen v…	beta-amyloid binding;binding;cytokine binding;cytokine receptor activity;molecular transducer activity;protein binding;receptor activity;signal transducer activity;signaling receptor activity;transmembrane signaling receptor activity	cell part;cytoplasmic part;endoplasmic reticulum;endosome;external side of plasma membrane;Golgi apparatus;integral to membrane;integral to plasma membrane;intracellular membrane-bounded organelle;intracellular organelle;intracellular part;intrinsic to membrane;intrinsic to plasma membrane;late endosome;lysosome;lytic vacuole;macromolecular complex;macrophage migration inhibitory factor receptor …	biological regulation;biosynthetic process;cell proliferation;cellular component assembly;cellular component organization;cellular ketone metabolic process;cellular lipid metabolic process;cellular metabolic process;cellular process;establishment of localization;immune system process;lipid metabolic process;macromolecular complex assembly;macromolecule metabolic process;macromolecule modification…	cell part;endoplasmic reticulum;endosome;Golgi apparatus;intracellular membrane-bounded organelle;intracellular organelle;lysosome;macromolecular complex;organelle;protein complex;receptor complex;vacuole	Antigen processing and presentation;ko05152	6138100	6646500	5173900	43339000	38293000	46292000	7229000	5175000	4978300	19829000	17738000	17421000	12500000	14949000	13166000	11612000	11513000	9994400
O35864	Cops5	biological regulation;cellular macromolecule metabolic process;cellular metabolic process;cellular process;cellular protein metabolic process;cullin deneddylation;macromolecule metabolic process;macromolecule modification;metabolic process;positive regulation of biological process;positive regulation of biosynthetic process;positive regulation of cellular biosynthetic process;positive regulation …	binding;catalytic activity;cation binding;hydrolase activity;ion binding;metal ion binding;metallopeptidase activity;peptidase activity;peptidase activity, acting on L-amino acid peptides;protein binding transcription factor activity;transcription coactivator activity;transcription cofactor activity;transcription factor binding transcription factor activity	cell part;cytoplasmic part;intracellular organelle part;intracellular part;macromolecular complex;nuclear part;nucleoplasm part;organelle part;perinuclear region of cytoplasm;protein complex;signalosome;transcription factor complex	biological regulation;cellular metabolic process;cellular process;macromolecule metabolic process;macromolecule modification;metabolic process;primary metabolic process;protein metabolic process;protein modification by small protein conjugation or removal;protein modification process;proteolysis;regulation of cell cycle	cell part;macromolecular complex;protein complex;transcription factor complex		5595300	6259100	7162500	9814200	8021200	6200500	6508900	5762300	4924800	8623600	7835800	8163600	7615600	6672900	7599500	6983800	8378500	7654800
O35664-3	Ifnar2	biological regulation;cell proliferation;regulation of biological process;regulation of biosynthetic process;regulation of cellular biosynthetic process;regulation of cellular macromolecule biosynthetic process;regulation of cellular metabolic process;regulation of cellular process;regulation of gene expression;regulation of macromolecule biosynthetic process;regulation of macromolecule metabolic…	binding;cytokine binding;cytokine receptor activity;interferon binding;interferon receptor activity;molecular transducer activity;protein binding;receptor activity;signal transducer activity;signaling receptor activity;transmembrane signaling receptor activity;type I interferon binding;type I interferon receptor activity	cell part;extracellular region part;extracellular space;integral to membrane;integral to plasma membrane;intrinsic to membrane;intrinsic to plasma membrane;membrane part;plasma membrane part	biological regulation;cell proliferation;response to chemical stimulus;response to stimulus	cell part;extracellular space	Cytokine-cytokine receptor interaction;Hepatitis C;Jak-STAT signaling pathway;Measles;Natural killer cell mediated cytotoxicity;Osteoclast differentiation;Toll-like receptor signaling pathway	5440400	4934600	5074400	12624000	14566000	13201000	5516800	5423800	5441600	13169000	12172000	13225000	8613100	7857000	10942000	9352600	9679800	10443000
Q8BH40	Stx7	cellular process;establishment of localization;establishment of localization in cell;establishment of protein localization;exocytosis;intracellular protein transport;intracellular transport;protein transport;secretion;secretion by cell;synaptic vesicle exocytosis;synaptic vesicle transport;transport;vesicle-mediated transport	binding;protein binding;SNAP receptor activity;SNARE binding	cell part;cytoplasmic part;intracellular part;macromolecular complex;membrane part;perinuclear region of cytoplasm;protein complex;SNARE complex	cellular process;establishment of localization;exocytosis;protein transport;secretion;transport;vesicle-mediated transport	cell part;macromolecular complex;protein complex	Phagosome;SNARE interactions in vesicular transport	5300200	4298000	5745700	8406300	7025700	7250200	4525000	4302300	8011500	10437000	11687000	11980000	4058900	4765400	3584000	3075400	3537400	3296700
O35344	Kpna3	establishment of localization;establishment of localization in cell;establishment of protein localization;intracellular protein transport;intracellular transport;nuclear import;nuclear transport;nucleocytoplasmic transport;protein import;protein import into nucleus;protein targeting;protein transport;transport	protein transporter activity;substrate-specific transporter activity;transporter activity	cell part;cytoplasm;intracellular membrane-bounded organelle;intracellular organelle;intracellular part;membrane-bounded organelle;nucleus;organelle	establishment of localization;nuclear transport;nucleocytoplasmic transport;protein targeting;protein transport;transport	cell part;cytoplasm;intracellular membrane-bounded organelle;intracellular organelle;nucleus;organelle		5299500	5376800	7389700	4263200	7028600	5863300	4901200	5282200	7661400	6396600	6129300	5720900	8303200	5868300	5398400	5410900	7461100	5958800
O09126	Sema4d	biological adhesion;biological regulation;cell adhesion;cell-cell adhesion;cellular process;homotypic cell-cell adhesion;leukocyte aggregation;leukocyte cell-cell adhesion;multicellular organismal process;negative regulation of alkaline phosphatase activity;negative regulation of biological process;negative regulation of biosynthetic process;negative regulation of catalytic activity;negative regu…	molecular transducer activity;receptor activity;signal transducer activity;signaling receptor activity;transmembrane signaling receptor activity	cell part;extracellular region part;extracellular space;integral to membrane;integral to plasma membrane;intrinsic to membrane;intrinsic to plasma membrane;membrane;membrane part;plasma membrane part	biological adhesion;biological regulation;cell adhesion;cellular process;multicellular organismal process;regulation of protein modification process	cell part;extracellular space;membrane	Axon guidance	5171600	5419100	4418200	50279000	50172000	47905000	3982000	3986800	3527400	10203000	12106000	7945100	19987000	17360000	16132000	12914000	13922000	13503000
O35286	Dhx15	cellular macromolecule metabolic process;cellular metabolic process;cellular nitrogen compound metabolic process;cellular process;macromolecule metabolic process;metabolic process;mRNA metabolic process;mRNA processing;nitrogen compound metabolic process;nucleic acid metabolic process;nucleobase-containing compound metabolic process;primary metabolic process;RNA metabolic process;RNA processing;R…	adenyl nucleotide binding;adenyl ribonucleotide binding;ATP binding;ATPase activity;ATPase activity, coupled;ATP-dependent helicase activity;binding;catalytic activity;helicase activity;hydrolase activity;hydrolase activity, acting on acid anhydrides;hydrolase activity, acting on acid anhydrides, in phosphorus-containing anhydrides;nucleic acid binding;nucleoside-triphosphatase activity;nucleotid…	cell part;intracellular non-membrane-bounded organelle;intracellular organelle;intracellular organelle part;intracellular part;macromolecular complex;non-membrane-bounded organelle;nuclear part;nucleolus;organelle;organelle part;ribonucleoprotein complex;spliceosomal complex;U12-type spliceosomal complex	cellular metabolic process;cellular nitrogen compound metabolic process;cellular process;macromolecule metabolic process;metabolic process;mRNA metabolic process;mRNA processing;nitrogen compound metabolic process;nucleobase-containing compound metabolic process;primary metabolic process;RNA metabolic process;RNA processing;RNA splicing	cell part;intracellular non-membrane-bounded organelle;intracellular organelle;macromolecular complex;nucleolus;organelle;ribonucleoprotein complex;spliceosomal complex	Spliceosome	4439600	6988700	4290200	10353000	13748000	14592000	5615900	5086500	5240200	8571600	10276000	9749600	4514300	3785400	4123000	3520500	3550100	2676200
F6SPQ1	Ppt2	cellular macromolecule metabolic process;cellular metabolic process;cellular process;cellular protein metabolic process;macromolecule metabolic process;macromolecule modification;metabolic process;primary metabolic process;protein metabolic process;protein modification process	catalytic activity;hydrolase activity;hydrolase activity, acting on ester bonds;palmitoyl-(protein) hydrolase activity;thiolester hydrolase activity		cellular metabolic process;cellular process;macromolecule metabolic process;macromolecule modification;metabolic process;primary metabolic process;protein metabolic process;protein modification process			3729300	3470400	3860100	4667300	4590000	4137200	3587200	3469600	3401300	4598600	4205800	5286100	3154100	3529200	3655400	3191100	3273200	3676900
Q78ZM0	Snx3	cell communication;cellular process	binding;lipid binding;phosphatidylinositol binding;phosphatidylinositol-3-phosphate binding;phospholipid binding	cell part;cytoplasmic part;early endosome;endosomal part;endosome;endosome membrane;intracellular membrane-bounded organelle;intracellular organelle;intracellular organelle part;intracellular part;membrane;membrane-bounded organelle;organelle;organelle membrane;organelle part	cell communication;cellular process	cell part;endosome;intracellular membrane-bounded organelle;intracellular organelle;membrane;organelle		3649500	2916100	2389900	3940800	5542700	4565200	2815600	2832100	2592500	3995200	4435800	4053800	3121000	2460900	2703500	2025500	2394100	2343300
O09131	Gsto1	carboxylic acid metabolic process;catabolic process;cellular catabolic process;cellular ketone metabolic process;cellular metabolic process;cellular process;cellular response to arsenic-containing substance;cellular response to chemical stimulus;cellular response to inorganic substance;cellular response to stimulus;L-ascorbic acid metabolic process;metabolic process;organic acid metabolic process…	antioxidant activity;catalytic activity;disulfide oxidoreductase activity;glutathione dehydrogenase (ascorbate) activity;glutathione disulfide oxidoreductase activity;glutathione transferase activity;methylarsonate reductase activity;oxidoreductase activity;oxidoreductase activity, acting on a sulfur group of donors;oxidoreductase activity, acting on a sulfur group of donors, quinone or similar c…	cell part;cytoplasm;cytoplasmic part;cytosol;intracellular part	catabolic process;cellular ketone metabolic process;cellular metabolic process;cellular process;metabolic process;organic acid metabolic process;response to chemical stimulus;response to stimulus;small molecule metabolic process;vitamin metabolic process;xenobiotic metabolic process	cell part;cytoplasm;cytosol	Drug metabolism - cytochrome P450;Glutathione metabolism;Metabolism of xenobiotics by cytochrome P450	3396800	4318700	4621400	4901800	4724100	5260600	4103600	3731200	3133700	5197900	4673900	5717900	3518900	3741400	3051600	5468800	3497100	3491200
D3YX34	Dctn1			cell leading edge;cell part		cell leading edge;cell part		3385200	2948100	4211800	2176800	3217800	3312000	2424600	3494600	3270700	3378100	3649100	3141300	2775800	3408400	2560300	4170600	3769000	3864400
D3Z6Q9	Bin2	cell chemotaxis;cell migration;cell motility;cellular component assembly;cellular component movement;cellular component organization;cellular component organization or biogenesis;cellular process;cellular response to chemical stimulus;cellular response to stimulus;chemotaxis;locomotion;macromolecular complex assembly;macromolecular complex subunit organization;podosome assembly;protein complex as…	binding;lipid binding;phospholipid binding	cell cortex;cell junction;cell part;cell projection;cytoplasmic part;cytoskeletal part;intracellular non-membrane-bounded organelle;intracellular organelle;intracellular organelle part;intracellular part;macromolecular complex;membrane part;non-membrane-bounded organelle;organelle;organelle part;phagocytic cup;plasma membrane part;podosome;protein complex	cell motility;cellular component assembly;cellular component movement;cellular component organization;cellular process;locomotion;macromolecular complex assembly;protein complex assembly;response to chemical stimulus;response to external stimulus;response to stimulus	cell cortex;cell part;cell projection;intracellular non-membrane-bounded organelle;intracellular organelle;macromolecular complex;organelle;protein complex		3036700	3494700	3789700	5918500	7076500	5073000	3608000	4219700	4573000	5552000	6001400	6468800	5124200	4728200	6110100	5140900	6924300	5218200
Q5SVG5	Ap1b1	cellular process;establishment of localization;establishment of localization in cell;establishment of protein localization;intracellular protein transport;intracellular transport;protein transport;transport;vesicle-mediated transport	protein transporter activity;substrate-specific transporter activity;transporter activity	AP-type membrane coat adaptor complex;cell part;clathrin adaptor complex;cytoplasmic part;Golgi apparatus part;intracellular organelle part;intracellular part;macromolecular complex;membrane part;organelle part;protein complex;trans-Golgi network	cellular process;establishment of localization;protein transport;transport;vesicle-mediated transport	AP-type membrane coat adaptor complex;cell part;macromolecular complex;protein complex		2957000	3136500	3910000	2635800	2435100	2769300	3091400	3436600	3107800	4211700	3435200	3061100	3673900	2956800	4005000	2890500	2924000	2733000
O35955	Psmb10	anatomical structure morphogenesis;cell activation;cell morphogenesis;cell proliferation;cellular component morphogenesis;cellular component organization;cellular component organization or biogenesis;cellular developmental process;cellular process;developmental process;immune system process;leukocyte activation;leukocyte proliferation;lymphocyte activation;lymphocyte proliferation;macromolecule m…	catalytic activity;endopeptidase activity;hydrolase activity;peptidase activity;peptidase activity, acting on L-amino acid peptides;threonine-type endopeptidase activity;threonine-type peptidase activity	cell part;cytoplasmic part;cytosol;intracellular membrane-bounded organelle;intracellular organelle;intracellular part;macromolecular complex;membrane-bounded organelle;nucleus;organelle;proteasome core complex;protein complex	anatomical structure morphogenesis;cell activation;cell morphogenesis;cell proliferation;cellular component morphogenesis;cellular component organization;cellular process;developmental process;immune system process;macromolecule metabolic process;metabolic process;primary metabolic process;protein metabolic process;proteolysis;proteolysis involved in cellular protein catabolic process	cell part;cytosol;intracellular membrane-bounded organelle;intracellular organelle;macromolecular complex;nucleus;organelle;protein complex	Proteasome	2681500	2959300	3077100	4073800	3807500	4444200	2531300	3661400	3839900	4595100	5453800	5393600	6034200	5475400	5479200	4787500	7168800	5752700
O70133	Dhx9	cellular process;cellular response to heat;cellular response to stimulus;cellular response to stress;circadian rhythm;response to abiotic stimulus;response to heat;response to stimulus;response to stress;response to temperature stimulus;rhythmic process	adenyl nucleotide binding;adenyl ribonucleotide binding;ATP binding;ATPase activity;ATPase activity, coupled;ATP-dependent helicase activity;binding;catalytic activity;DNA binding;double-stranded RNA binding;helicase activity;hydrolase activity;hydrolase activity, acting on acid anhydrides;hydrolase activity, acting on acid anhydrides, in phosphorus-containing anhydrides;nucleic acid binding;nucl…	cell part;CRD-mediated mRNA stability complex;cytoplasmic part;intracellular non-membrane-bounded organelle;intracellular organelle;intracellular organelle part;intracellular part;macromolecular complex;non-membrane-bounded organelle;nuclear part;nucleolus;organelle;organelle part;protein complex;ribonucleoprotein complex	cellular process;response to abiotic stimulus;response to heat;response to stimulus;response to stress;rhythmic process	cell part;intracellular non-membrane-bounded organelle;intracellular organelle;macromolecular complex;nucleolus;organelle;protein complex;ribonucleoprotein complex		1770200	2109000	2014600	11578000	13519000	10181000	3060500	3180900	3526900	12676000	13151000	12738000	3041600	3474800	3779800	1612400	2754800	2063800
O88968	Tcn2	cation transport;cellular metabolic process;cellular process;cobalamin metabolic process;cobalamin transport;cobalt ion transport;cofactor metabolic process;divalent inorganic cation transport;establishment of localization;heterocycle metabolic process;ion transport;metabolic process;metal ion transport;nitrogen compound metabolic process;porphyrin-containing compound metabolic process;small mole…	binding;cation binding;cobalamin binding;ion binding;metal ion binding;tetrapyrrole binding;vitamin binding	extracellular region	cellular metabolic process;cellular process;cofactor metabolic process;establishment of localization;heterocycle metabolic process;ion transport;metabolic process;nitrogen compound metabolic process;small molecule metabolic process;transport;vitamin metabolic process;vitamin transport	extracellular region	Vitamin digestion and absorption	1718800	1327700	711140	13074000	14788000	13121000	1110500	2510800	2191600	54513000	50978000	54509000	14353000	14274000	15540000	8270800	8849900	5831300
A2ADY9	Ddi2	macromolecule metabolic process;metabolic process;primary metabolic process;protein metabolic process;proteolysis	aspartic-type endopeptidase activity;aspartic-type peptidase activity;catalytic activity;endopeptidase activity;hydrolase activity;peptidase activity;peptidase activity, acting on L-amino acid peptides		macromolecule metabolic process;metabolic process;primary metabolic process;protein metabolic process;proteolysis			1242900	1090300	1216400	1743000	1734500	1745100	1070500	1130100	1025300	1103600	1298300	1553800	1313600	1151700	1263300	1108500	1383200	1405100
P05201	Got1	2-oxoglutarate metabolic process;alcohol biosynthetic process;alcohol metabolic process;alditol biosynthetic process;alditol metabolic process;amine biosynthetic process;amine catabolic process;amine metabolic process;aspartate biosynthetic process;aspartate catabolic process;aspartate family amino acid biosynthetic process;aspartate family amino acid catabolic process;aspartate family amino acid…	binding;carbon-carbon lyase activity;carboxylic acid binding;carboxy-lyase activity;catalytic activity;cofactor binding;L-aspartate:2-oxoglutarate aminotransferase activity;L-cysteine:2-oxoglutarate aminotransferase activity;L-phenylalanine aminotransferase activity;L-phenylalanine:2-oxoglutarate aminotransferase activity;lyase activity;phosphatidylserine decarboxylase activity;pyridoxal phosphat…	axon part;axon terminus;cell part;cell projection part;cytoplasmic part;cytosol;intracellular membrane-bounded organelle;intracellular organelle;intracellular part;lysosome;lytic vacuole;membrane-bounded organelle;neuron projection terminus;organelle;vacuole	alcohol metabolic process;amine metabolic process;biological regulation;biosynthetic process;carbohydrate metabolic process;catabolic process;cellular amino acid metabolic process;cellular ketone metabolic process;cellular metabolic process;cellular nitrogen compound metabolic process;cellular process;homeostatic process;metabolic process;nitrogen compound metabolic process;organic acid metabolic…	cell part;cytosol;intracellular membrane-bounded organelle;intracellular organelle;lysosome;organelle;vacuole	Alanine, aspartate and glutamate metabolism;Arginine and proline metabolism;Cysteine and methionine metabolism;Phenylalanine metabolism;Phenylalanine, tyrosine and tryptophan biosynthesis;Tyrosine metabolism	120320000	119580000	108480000	95618000	102440000	101570000	91548000	101430000	85248000	150020000	143960000	149000000	137230000	144610000	134700000	163280000	157670000	161150000
P05202	Got2	2-oxoglutarate metabolic process;amine biosynthetic process;amine catabolic process;amine metabolic process;aspartate biosynthetic process;aspartate catabolic process;aspartate family amino acid biosynthetic process;aspartate family amino acid catabolic process;aspartate family amino acid metabolic process;aspartate metabolic process;biosynthetic process;carboxylic acid biosynthetic process;carbo…	binding;catalytic activity;cofactor binding;kynurenine-oxoglutarate transaminase activity;L-aspartate:2-oxoglutarate aminotransferase activity;L-phenylalanine aminotransferase activity;L-phenylalanine:2-oxoglutarate aminotransferase activity;pyridoxal phosphate binding;transaminase activity;transferase activity;transferase activity, transferring nitrogenous groups;vitamin B6 binding;vitamin bindi…	cell part;cytoplasmic part;intracellular organelle lumen;intracellular organelle part;intracellular part;membrane;membrane-enclosed lumen;mitochondrial inner membrane;mitochondrial matrix;mitochondrial membrane;mitochondrial part;organelle inner membrane;organelle lumen;organelle membrane;organelle part;plasma membrane	amine metabolic process;biosynthetic process;catabolic process;cellular amino acid metabolic process;cellular ketone metabolic process;cellular metabolic process;cellular nitrogen compound metabolic process;cellular process;establishment of localization;lipid transport;metabolic process;nitrogen compound metabolic process;organic acid metabolic process;organic acid transport;primary metabolic pro…	cell part;membrane;plasma membrane	Alanine, aspartate and glutamate metabolism;Arginine and proline metabolism;Cysteine and methionine metabolism;Fat digestion and absorption;Phenylalanine metabolism;Phenylalanine, tyrosine and tryptophan biosynthesis;Tyrosine metabolism	21533000	22609000	20931000	35550000	34150000	35021000	20750000	20066000	19352000	28470000	26891000	29845000	21686000	20791000	21900000	23471000	24632000	25679000
P05213	Tuba1b	cellular component assembly;cellular component assembly at cellular level;cellular component organization;cellular component organization at cellular level;cellular component organization or biogenesis;cellular component organization or biogenesis at cellular level;cellular macromolecular complex assembly;cellular macromolecular complex subunit organization;cellular macromolecule metabolic proces…	binding;catalytic activity;GTP binding;GTPase activity;guanyl nucleotide binding;guanyl ribonucleotide binding;hydrolase activity;hydrolase activity, acting on acid anhydrides;hydrolase activity, acting on acid anhydrides, in phosphorus-containing anhydrides;nucleoside-triphosphatase activity;nucleotide binding;purine nucleotide binding;purine ribonucleoside triphosphate binding;purine ribonucleo…	cell part;cytoplasmic microtubule;cytoplasmic part;cytoskeletal part;cytosol;intracellular organelle part;intracellular part;macromolecular complex;microtubule;organelle part;protein complex	cellular component assembly;cellular component organization;cellular macromolecular complex assembly;cellular metabolic process;cellular process;cytoskeleton organization;macromolecular complex assembly;macromolecule metabolic process;metabolic process;organelle organization;primary metabolic process;protein complex assembly;protein folding;protein metabolic process;protein polymerization;respons…	cell part;cytosol;macromolecular complex;protein complex	Gap junction;Pathogenic Escherichia coli infection;Phagosome	687870000	670220000	664380000	617150000	648050000	623980000	706040000	679810000	670960000	496990000	483070000	501740000	450470000	471340000	477890000	383240000	385060000	394100000
P06151	Ldha	alcohol catabolic process;alcohol metabolic process;carbohydrate catabolic process;carbohydrate metabolic process;catabolic process;cell communication;cellular carbohydrate catabolic process;cellular carbohydrate metabolic process;cellular metabolic process;cellular process;cellular response to external stimulus;cellular response to extracellular stimulus;cellular response to stimulus;generation …	catalytic activity;lactate dehydrogenase activity;L-lactate dehydrogenase activity;oxidoreductase activity;oxidoreductase activity, acting on CH-OH group of donors;oxidoreductase activity, acting on the CH-OH group of donors, NAD or NADP as acceptor	cell part;cell projection;cilium;cytoplasmic part;cytosol;intracellular membrane-bounded organelle;intracellular organelle;intracellular part;membrane-bounded organelle;mitochondrion;organelle	alcohol metabolic process;carbohydrate metabolic process;catabolic process;cell communication;cellular metabolic process;cellular process;generation of precursor metabolites and energy;metabolic process;primary metabolic process;response to external stimulus;response to extracellular stimulus;response to stimulus;small molecule metabolic process	cell part;cell projection;cilium;cytosol;intracellular membrane-bounded organelle;intracellular organelle;mitochondrion;organelle	Cysteine and methionine metabolism;Glycolysis / Gluconeogenesis;Propanoate metabolism;Pyruvate metabolism	3480700000	3435300000	3341300000	2429500000	2523300000	2673500000	3171400000	3029400000	3181300000	3974400000	3904200000	3913100000	4207400000	4185100000	4304700000	4833300000	4729900000	4668100000
P06339	H2-T23	anatomical structure development;antigen processing and presentation;antigen processing and presentation of endogenous antigen;antigen processing and presentation of endogenous peptide antigen;antigen processing and presentation of endogenous peptide antigen via MHC class Ib;antigen processing and presentation of endogenous peptide antigen via MHC class Ib via ER pathway;antigen processing and pr…		cell part;cytoplasmic part;cytoplasmic vesicle membrane;cytoplasmic vesicle part;endocytic vesicle membrane;endoplasmic reticulum part;integral to endoplasmic reticulum membrane;integral to lumenal side of endoplasmic reticulum membrane;integral to membrane;integral to organelle membrane;intracellular organelle part;intracellular part;intrinsic to endoplasmic reticulum membrane;intrinsic to membr…	anatomical structure development;biological regulation;developmental process;immune system process;response to stimulus	cell part;macromolecular complex;membrane;MHC protein complex;protein complex	Allograft rejection;Antigen processing and presentation;Autoimmune thyroid disease;Cell adhesion molecules (CAMs);Endocytosis;Graft-versus-host disease;Natural killer cell mediated cytotoxicity;Phagosome;Type I diabetes mellitus;Viral myocarditis	7551900	6759600	4951900	30526000	33221000	31051000	5707700	5251900	4408800	2349700	2981500	2957000	15701000	16337000	20611000	19360000	20733000	20048000
P06745	Gpi	alcohol biosynthetic process;alcohol catabolic process;alcohol metabolic process;anatomical structure formation involved in morphogenesis;angiogenesis;biosynthetic process;carbohydrate biosynthetic process;carbohydrate catabolic process;carbohydrate metabolic process;catabolic process;cellular biosynthetic process;cellular carbohydrate biosynthetic process;cellular carbohydrate catabolic process;…	catalytic activity;glucose-6-phosphate isomerase activity;intramolecular oxidoreductase activity;intramolecular oxidoreductase activity, interconverting aldoses and ketoses;isomerase activity	cell part;cell projection membrane;cell projection part;cilium membrane;cilium part;cytoplasm;extracellular region part;extracellular space;intracellular organelle part;intracellular part;membrane part;organelle part;plasma membrane part	alcohol metabolic process;anatomical structure formation involved in morphogenesis;biosynthetic process;carbohydrate metabolic process;catabolic process;cellular metabolic process;cellular process;developmental process;generation of precursor metabolites and energy;metabolic process;primary metabolic process;small molecule metabolic process	cell part;cytoplasm;extracellular space	Amino sugar and nucleotide sugar metabolism;Glycolysis / Gluconeogenesis;Pentose phosphate pathway;Starch and sucrose metabolism	529880000	521770000	551780000	436530000	485790000	508530000	466740000	429960000	435600000	688540000	650250000	675070000	648880000	685950000	636720000	694500000	699520000	692210000
P06797	Ctsl1	aging;anatomical structure development;autophagic cell death;cell communication;cell death;cell differentiation;cellular developmental process;cellular process;cellular process involved in reproduction;cellular response to external stimulus;cellular response to extracellular stimulus;cellular response to nutrient levels;cellular response to starvation;cellular response to stimulus;cellular respon…	aminopeptidase activity;binding;catalytic activity;cysteine-type endopeptidase activity;cysteine-type peptidase activity;endopeptidase activity;exopeptidase activity;histone binding;hydrolase activity;peptidase activity;peptidase activity, acting on L-amino acid peptides;peptide binding;protein binding	cell part;cell projection;cytoplasmic part;external side of plasma membrane;intracellular membrane-bounded organelle;intracellular non-membrane-bounded organelle;intracellular organelle;intracellular organelle part;intracellular part;lysosome;lytic vacuole;membrane part;membrane-bounded organelle;microvillus;neuron projection;non-membrane-bounded organelle;nuclear part;nucleolus;organelle;organel…	aging;anatomical structure development;cell communication;cell death;cell differentiation;cellular process;death;developmental process;macromolecule metabolic process;metabolic process;multicellular organismal process;primary metabolic process;protein metabolic process;proteolysis;response to chemical stimulus;response to endogenous stimulus;response to external stimulus;response to extracellular…	cell part;cell projection;intracellular membrane-bounded organelle;intracellular non-membrane-bounded organelle;intracellular organelle;lysosome;microvillus;neuron projection;nucleolus;organelle;vacuole	Antigen processing and presentation;Lysosome;Phagosome;Rheumatoid arthritis	337710000	334060000	338660000	767830000	845910000	808680000	405550000	378220000	403640000	247490000	233520000	250810000	238910000	257800000	236830000	224810000	207680000	208620000
P06804	Tnf	activation of caspase activity;activation of MAPK activity;activation of MAPKKK activity;activation of protein kinase activity;alcohol metabolic process;anatomical structure development;anatomical structure morphogenesis;apoptosis;biological adhesion;biological regulation;biosynthetic process;calcium-mediated signaling;carbohydrate metabolic process;cell activation;cell adhesion;cell death;cell d…	binding;cytokine activity;cytokine receptor binding;DNA binding;nucleic acid binding;protein binding;receptor binding;regulatory region DNA binding;regulatory region nucleic acid binding;transcription regulatory region DNA binding;tumor necrosis factor receptor binding;tumor necrosis factor receptor superfamily binding	cell part;cytoplasmic membrane-bounded vesicle;cytoplasmic part;cytoplasmic vesicle;endosome;external side of plasma membrane;extracellular region part;extracellular space;integral to membrane;integral to plasma membrane;intracellular membrane-bounded organelle;intracellular organelle;intracellular part;intrinsic to membrane;intrinsic to plasma membrane;membrane part;membrane raft;membrane-bounde…	alcohol metabolic process;anatomical structure development;anatomical structure morphogenesis;biological adhesion;biological regulation;biosynthetic process;carbohydrate metabolic process;cell activation;cell adhesion;cell death;cell differentiation;cell motility;cell proliferation;cellular component movement;cellular component organization;cellular metabolic process;cellular process;death;develo…	cell part;cytoplasmic membrane-bounded vesicle;endosome;extracellular space;intracellular membrane-bounded organelle;intracellular organelle;organelle;vesicle	Adipocytokine signaling pathway;African trypanosomiasis;Allograft rejection;Alzheimer's disease;Amoebiasis;Amyotrophic lateral sclerosis (ALS);Antigen processing and presentation;Apoptosis;Asthma;Chagas disease (American trypanosomiasis);Cytokine-cytokine receptor interaction;Dilated cardiomyopathy;Fc epsilon RI signaling pathway;Graft-versus-host disease;Hematopoietic cell lineage;Hepatitis C;Hy…	2507100000	2652300000	2891400000	3503100000	3125000000	3460600000	3600200000	4170900000	3820400000	211090000	188470000	213190000	2544800000	2410600000	2477600000	2166000000	2023200000	1999100000
P06869	Plau	biological regulation;cell migration;cell motility;cellular component movement;cellular process;fibrinolysis;locomotion;macromolecule metabolic process;metabolic process;muscle cell migration;negative regulation of biological process;negative regulation of blood coagulation;negative regulation of coagulation;negative regulation of multicellular organismal process;primary metabolic process;protein…	catalytic activity;endopeptidase activity;hydrolase activity;peptidase activity;peptidase activity, acting on L-amino acid peptides;serine hydrolase activity;serine-type endopeptidase activity;serine-type peptidase activity	cell part;cell surface;extracellular region part;extracellular space	biological regulation;cell motility;cellular component movement;cellular process;locomotion;macromolecule metabolic process;metabolic process;primary metabolic process;protein metabolic process;proteolysis;response to chemical stimulus;response to stimulus;response to stress	cell part;cell surface;extracellular space	Complement and coagulation cascades	3405300	3281300	3884100	5610100	11147000	12037000	2549700	2941800	1927300	336570000	337390000	365390000	18269000	20301000	20332000	12558000	11515000	11980000
P06909	Cfh	activation of immune response;biological regulation;complement activation;complement activation, alternative pathway;defense response;humoral immune response;immune effector process;immune response;immune system process;innate immune response;macromolecule metabolic process;metabolic process;positive regulation of biological process;positive regulation of immune response;positive regulation of im…	binding;carbohydrate binding;cell surface binding;eukaryotic cell surface binding;glycosaminoglycan binding;heparin binding;pattern binding;polysaccharide binding	extracellular region	biological regulation;immune system process;macromolecule metabolic process;metabolic process;primary metabolic process;protein metabolic process;response to stimulus;response to stress	extracellular region	Complement and coagulation cascades;Staphylococcus aureus infection	12288000	12827000	11900000	98991000	102400000	91140000	11263000	11531000	11476000	58641000	55260000	58001000	16053000	23503000	12393000	13051000	9843700	9513000
P07091	S100a4	biological regulation;positive regulation of biological process;positive regulation of cell communication;positive regulation of cellular process;positive regulation of I-kappaB kinase/NF-kappaB cascade;positive regulation of intracellular protein kinase cascade;positive regulation of response to stimulus;positive regulation of signal transduction;positive regulation of signaling;regulation of bi…	binding;calcium ion binding;cation binding;ion binding;metal ion binding	cell part;cell projection;cytoplasmic part;intracellular membrane-bounded organelle;intracellular organelle;intracellular part;membrane-bounded organelle;neuron projection;nucleus;organelle;perinuclear region of cytoplasm	biological regulation	cell part;cell projection;intracellular membrane-bounded organelle;intracellular organelle;neuron projection;nucleus;organelle		96981000	102790000	102700000	130540000	132280000	135110000	98213000	102280000	100160000	100300000	115640000	104190000	74307000	73122000	78627000	77578000	78854000	70311000
P07141	Csf1	adipose tissue development;anatomical structure development;anatomical structure homeostasis;anatomical structure morphogenesis;biological regulation;branching involved in mammary gland duct morphogenesis;branching morphogenesis of a tube;cell differentiation;cell proliferation;cellular developmental process;cellular process;defense response;developmental growth;developmental growth involved in m…		cell part;cytoplasmic part;extracellular region part;extracellular space;integral to membrane;intracellular part;intrinsic to membrane;macromolecular complex;membrane;membrane part;perinuclear region of cytoplasm;plasma membrane;protein complex;receptor complex	anatomical structure development;anatomical structure morphogenesis;biological regulation;cell differentiation;cell proliferation;cellular process;developmental process;growth;homeostatic process;immune system process;multicellular organismal process;regulation of protein modification process;response to stimulus;response to stress	cell part;extracellular space;macromolecular complex;membrane;plasma membrane;protein complex;receptor complex	Cytokine-cytokine receptor interaction;Hematopoietic cell lineage;Osteoclast differentiation;Rheumatoid arthritis	4521200	4702600	4345100	28633000	24202000	30606000	2431100	2405700	3972300	4783900	2966000	3980000	43464000	46369000	41021000	29549000	29297000	29200000
P07356	Anxa2	anatomical structure formation involved in morphogenesis;angiogenesis;biological regulation;body fluid secretion;cellular component organization;cellular component organization at cellular level;cellular component organization or biogenesis;cellular component organization or biogenesis at cellular level;cellular process;cellular response to acid;cellular response to chemical stimulus;cellular res…	binding;calcium ion binding;calcium-dependent phospholipid binding;cation binding;enzyme inhibitor activity;enzyme regulator activity;ion binding;lipase inhibitor activity;lipid binding;metal ion binding;phosphatidylinositol binding;phosphatidylinositol-4,5-bisphosphate binding;phospholipase inhibitor activity;phospholipid binding	basement membrane;cell part;cytoplasmic membrane-bounded vesicle;cytoplasmic part;cytoplasmic vesicle;early endosome;endosome;extracellular matrix part;extracellular region part;extrinsic to membrane;extrinsic to plasma membrane;intracellular membrane-bounded organelle;intracellular organelle;intracellular part;lipid particle;macromolecular complex;melanosome;membrane;membrane part;membrane-bound…	anatomical structure formation involved in morphogenesis;biological regulation;cellular component organization;cellular process;developmental process;establishment of localization;extracellular matrix organization;extracellular structure organization;multicellular organismal process;regulation of body fluid levels;regulation of organelle organization;regulation of transport;response to chemical s…	cell part;cytoplasmic membrane-bounded vesicle;endosome;intracellular membrane-bounded organelle;intracellular organelle;lipid particle;macromolecular complex;membrane;midbody;organelle;plasma membrane;protein complex;vesicle		63412000	55369000	57674000	8374400	9596900	4882300	48596000	39491000	33442000	5131300	5511500	5160800	27548000	30178000	23862000	49049000	39288000	51633000
P07742	Rrm1	biosynthetic process;cellular biosynthetic process;cellular component assembly;cellular component organization;cellular component organization or biogenesis;cellular macromolecule biosynthetic process;cellular macromolecule metabolic process;cellular metabolic process;cellular nitrogen compound biosynthetic process;cellular nitrogen compound metabolic process;cellular process;deoxyribonucleotide …	adenyl nucleotide binding;adenyl ribonucleotide binding;ATP binding;binding;catalytic activity;nucleotide binding;oxidoreductase activity;oxidoreductase activity, acting on CH or CH2 groups;oxidoreductase activity, acting on CH or CH2 groups, disulfide as acceptor;purine nucleotide binding;purine ribonucleoside triphosphate binding;purine ribonucleotide binding;ribonucleoside-diphosphate reductas…	cell part;cytoplasmic part;intracellular part;macromolecular complex;protein complex;ribonucleoside-diphosphate reductase complex	biosynthetic process;cellular component assembly;cellular component organization;cellular metabolic process;cellular nitrogen compound metabolic process;cellular process;DNA metabolic process;DNA replication;macromolecular complex assembly;macromolecule metabolic process;metabolic process;nitrogen compound metabolic process;nucleobase-containing compound metabolic process;nucleobase-containing sm…	cell part;macromolecular complex;protein complex	Glutathione metabolism;Purine metabolism;Pyrimidine metabolism	20345000	22759000	21673000	12639000	17833000	15742000	19817000	22317000	22758000	20336000	20009000	19857000	19994000	19699000	24077000	20646000	20684000	20063000
P07901	Hsp90aa1	biological regulation;biosynthetic process;cellular biosynthetic process;cellular component assembly;cellular component assembly at cellular level;cellular component organization;cellular component organization at cellular level;cellular component organization or biogenesis;cellular component organization or biogenesis at cellular level;cellular macromolecular complex assembly;cellular macromolec…	adenyl nucleotide binding;adenyl ribonucleotide binding;ATP binding;ATPase activity;binding;catalytic activity;enzyme regulator activity;hydrolase activity;hydrolase activity, acting on acid anhydrides;hydrolase activity, acting on acid anhydrides, in phosphorus-containing anhydrides;identical protein binding;nitric-oxide synthase regulator activity;nucleoside-triphosphatase activity;nucleotide b…	cell part;cytoplasmic membrane-bounded vesicle;cytoplasmic part;cytoplasmic vesicle;cytosol;intracellular membrane-bounded organelle;intracellular organelle;intracellular part;melanosome;membrane-bounded organelle;membrane-bounded vesicle;organelle;pigment granule;vesicle	biological regulation;biosynthetic process;cellular component assembly;cellular component organization;cellular macromolecular complex assembly;cellular membrane organization;cellular metabolic process;cellular nitrogen compound metabolic process;cellular process;establishment of localization;macromolecular complex assembly;macromolecule metabolic process;membrane organization;metabolic process;m…	cell part;cytoplasmic membrane-bounded vesicle;cytosol;intracellular membrane-bounded organelle;intracellular organelle;organelle;vesicle	Antigen processing and presentation;NOD-like receptor signaling pathway;Pathways in cancer;Plant-pathogen interaction;Progesterone-mediated oocyte maturation;Prostate cancer;Protein processing in endoplasmic reticulum	468390000	448200000	449520000	484770000	478860000	471940000	451200000	445620000	439830000	514310000	518370000	516730000	445070000	472700000	438290000	412630000	412920000	418520000
P08003	Pdia4	biological regulation;cell redox homeostasis;cellular homeostasis;cellular macromolecule metabolic process;cellular metabolic process;cellular process;cellular protein metabolic process;glycerol ether metabolic process;homeostatic process;macromolecule metabolic process;metabolic process;organic ether metabolic process;primary metabolic process;protein folding;protein metabolic process;regulation…	catalytic activity;disulfide oxidoreductase activity;electron carrier activity;intramolecular oxidoreductase activity;intramolecular oxidoreductase activity, interconverting keto- and enol-groups;intramolecular oxidoreductase activity, transposing S-S bonds;isomerase activity;oxidoreductase activity;oxidoreductase activity, acting on a sulfur group of donors;protein disulfide isomerase activity;p…	cell part;cell surface;cytoplasmic membrane-bounded vesicle;cytoplasmic part;cytoplasmic vesicle;endoplasmic reticulum;endoplasmic reticulum lumen;endoplasmic reticulum part;intracellular membrane-bounded organelle;intracellular organelle;intracellular organelle lumen;intracellular organelle part;intracellular part;melanosome;membrane-bounded organelle;membrane-bounded vesicle;membrane-enclosed l…	biological regulation;cellular homeostasis;cellular metabolic process;cellular process;glycerol ether metabolic process;homeostatic process;macromolecule metabolic process;metabolic process;primary metabolic process;protein folding;protein metabolic process;small molecule metabolic process	cell part;cell surface;cytoplasmic membrane-bounded vesicle;endoplasmic reticulum;intracellular membrane-bounded organelle;intracellular organelle;organelle;vesicle	Protein processing in endoplasmic reticulum;Vibrio cholerae infection	104580000	105750000	107930000	90831000	91376000	86651000	100800000	101270000	102690000	100350000	102270000	106220000	77453000	78917000	71919000	80339000	79099000	80645000
P08030	Aprt	adenine biosynthetic process;adenine metabolic process;adenine salvage;AMP biosynthetic process;AMP metabolic process;AMP salvage;behavior;biosynthetic process;cellular aromatic compound metabolic process;cellular biosynthetic process;cellular metabolic compound salvage;cellular metabolic process;cellular nitrogen compound biosynthetic process;cellular nitrogen compound metabolic process;cellular…	adenine binding;adenine phosphoribosyltransferase activity;binding;catalytic activity;nucleobase binding;purine base binding;transferase activity;transferase activity, transferring glycosyl groups;transferase activity, transferring pentosyl groups	cell part;cytoplasm;intracellular part	behavior;biosynthetic process;cellular aromatic compound metabolic process;cellular metabolic compound salvage;cellular metabolic process;cellular nitrogen compound metabolic process;cellular process;heterocycle metabolic process;metabolic process;nitrogen compound metabolic process;nucleobase-containing compound metabolic process;nucleobase-containing small molecule metabolic process;nucleoside …	cell part;cytoplasm	Purine metabolism	19142000	18984000	15534000	11797000	11904000	15287000	35692000	32074000	30438000	23403000	23347000	21562000	21891000	17478000	20517000	13330000	10475000	12670000
P08113	Hsp90b1	actin cytoskeleton organization;actin filament organization;actin filament-based process;actin rod assembly;biological regulation;catabolic process;cellular catabolic process;cellular component assembly;cellular component assembly at cellular level;cellular component organization;cellular component organization at cellular level;cellular component organization or biogenesis;cellular component org…	adenyl nucleotide binding;adenyl ribonucleotide binding;ATP binding;binding;enzyme binding;lipoprotein particle receptor binding;low-density lipoprotein particle receptor binding;nucleic acid binding;nucleotide binding;phosphatase binding;protein binding;protein phosphatase binding;purine nucleotide binding;purine ribonucleoside triphosphate binding;purine ribonucleotide binding;receptor binding;…	cell part;cytoplasmic membrane-bounded vesicle;cytoplasmic part;cytoplasmic vesicle;cytosol;endoplasmic reticulum;endoplasmic reticulum lumen;endoplasmic reticulum membrane;endoplasmic reticulum part;intracellular membrane-bounded organelle;intracellular organelle;intracellular organelle lumen;intracellular organelle part;intracellular part;melanosome;membrane;membrane part;membrane-bounded organ…	biological regulation;catabolic process;cellular component assembly;cellular component organization;cellular metabolic process;cellular process;cytoskeleton organization;macromolecule metabolic process;metabolic process;organelle organization;primary metabolic process;protein folding;protein metabolic process;proteolysis;proteolysis involved in cellular protein catabolic process;response to chemi…	cell part;cytoplasmic membrane-bounded vesicle;cytosol;endoplasmic reticulum;intracellular membrane-bounded organelle;intracellular organelle;membrane;midbody;organelle;plasma membrane;vesicle	NOD-like receptor signaling pathway;Pathways in cancer;Plant-pathogen interaction;Prostate cancer;Protein processing in endoplasmic reticulum	678660000	657250000	672570000	463770000	454320000	461240000	706800000	714450000	698480000	488410000	494210000	505020000	412580000	391830000	388560000	411340000	404410000	403830000
P08228	Sod1	activation of MAPK activity;aging;amine metabolic process;anatomical structure homeostasis;anterograde axon cargo transport;auditory receptor cell stereocilium organization;axon cargo transport;behavior;biological regulation;biosynthetic process;carboxylic acid metabolic process;cation homeostasis;cell aging;cell projection organization;cellular amine metabolic process;cellular amino acid metabol…	antioxidant activity;binding;catalytic activity;cation binding;chaperone binding;copper ion binding;enzyme binding;ion binding;metal ion binding;oxidoreductase activity;oxidoreductase activity, acting on superoxide radicals as acceptor;phosphatase binding;protein binding;protein phosphatase 2B binding;protein phosphatase binding;superoxide dismutase activity;transition metal ion binding;zinc ion …	cell body;cell part;cell projection cytoplasm;cell projection part;cytoplasmic part;cytoplasmic vesicle;cytosol;dendrite cytoplasm;extracellular matrix;extracellular region part;extracellular space;intracellular membrane-bounded organelle;intracellular organelle;intracellular part;macromolecular complex;membrane;membrane-bounded organelle;microbody;mitochondrion;neuronal cell body;nucleus;organel…	aging;amine metabolic process;behavior;biological regulation;biosynthetic process;cellular amino acid metabolic process;cellular component movement;cellular component organization;cellular homeostasis;cellular ion homeostasis;cellular ketone metabolic process;cellular membrane organization;cellular metabolic process;cellular nitrogen compound metabolic process;cellular process;circulatory system …	cell body;cell part;cytosol;extracellular matrix;extracellular space;intracellular membrane-bounded organelle;intracellular organelle;macromolecular complex;membrane;microbody;mitochondrion;neuronal cell body;nucleus;organelle;peroxisome;plasma membrane;protein complex;vesicle	Amyotrophic lateral sclerosis (ALS);Huntington's disease;Peroxisome;Prion diseases	347350000	324800000	314440000	237110000	268800000	282990000	246100000	237110000	243170000	295620000	300810000	287610000	320120000	329180000	310970000	321150000	344420000	345860000
P08249	Mdh2	acetyl-CoA catabolic process;acetyl-CoA metabolic process;carbohydrate metabolic process;carboxylic acid metabolic process;catabolic process;cellular carbohydrate metabolic process;cellular catabolic process;cellular ketone metabolic process;cellular macromolecule metabolic process;cellular metabolic process;cellular nitrogen compound metabolic process;cellular process;cellular protein metabolic …	catalytic activity;L-malate dehydrogenase activity;malate dehydrogenase (NADP+) activity;malate dehydrogenase activity;oxidoreductase activity;oxidoreductase activity, acting on CH-OH group of donors;oxidoreductase activity, acting on the CH-OH group of donors, NAD or NADP as acceptor	cell part;cytoplasmic part;intracellular membrane-bounded organelle;intracellular organelle;intracellular organelle lumen;intracellular organelle part;intracellular part;membrane;membrane-bounded organelle;membrane-enclosed lumen;mitochondrial inner membrane;mitochondrial matrix;mitochondrial membrane;mitochondrial part;nucleus;organelle;organelle inner membrane;organelle lumen;organelle membrane…	carbohydrate metabolic process;catabolic process;cellular ketone metabolic process;cellular metabolic process;cellular nitrogen compound metabolic process;cellular process;cofactor metabolic process;heterocycle metabolic process;macromolecule metabolic process;macromolecule modification;metabolic process;nitrogen compound metabolic process;nucleobase-containing compound metabolic process;nucleoba…	cell part;intracellular membrane-bounded organelle;intracellular organelle;membrane;nucleus;organelle;plasma membrane	Carbon fixation in photosynthetic organisms;Citrate cycle (TCA cycle);Glyoxylate and dicarboxylate metabolism;Pyruvate metabolism	64351000	67468000	66053000	104060000	108200000	112690000	61998000	61417000	57154000	85265000	91183000	85536000	55406000	55124000	53926000	56886000	52840000	52976000
P08505	Il6	acute inflammatory response;acute-phase response;aging;anatomical structure development;anatomical structure homeostasis;anatomical structure morphogenesis;apoptosis;behavior;biological regulation;bone remodeling;branching involved in salivary gland morphogenesis;cell activation;cell death;cell growth;cell projection organization;cell proliferation;cell redox homeostasis;cell surface receptor lin…	binding;cytokine activity;cytokine receptor binding;growth factor receptor binding;interleukin-6 receptor binding;protein binding;receptor binding	cell part;external side of plasma membrane;extracellular region part;extracellular space;interleukin-6 receptor complex;macromolecular complex;membrane part;plasma membrane part;protein complex;receptor complex	aging;anatomical structure development;anatomical structure morphogenesis;behavior;biological regulation;cell activation;cell death;cell growth;cell proliferation;cellular component organization;cellular homeostasis;cellular process;death;developmental process;establishment of localization;growth;homeostatic process;hormone transport;immune system process;multicellular organismal process;multi-or…	cell part;extracellular space;macromolecular complex;protein complex;receptor complex	African trypanosomiasis;Amoebiasis;Chagas disease (American trypanosomiasis);Cytokine-cytokine receptor interaction;Cytosolic DNA-sensing pathway;Graft-versus-host disease;Hematopoietic cell lineage;Hypertrophic cardiomyopathy (HCM);Intestinal immune network for IgA production;Jak-STAT signaling pathway;ko05152;Malaria;Measles;NOD-like receptor signaling pathway;Pathways in cancer;Prion diseases;…	389040000	365140000	384290000	274690000	285610000	274180000	462410000	445620000	415920000	19826000	18857000	21239000	396560000	404770000	377620000	497880000	474560000	480670000
P08905	Lyz2	catabolic process;cell death;cell wall macromolecule catabolic process;cell wall macromolecule metabolic process;cellular process;cytolysis;death;defense response;defense response to bacterium;defense response to Gram-negative bacterium;defense response to Gram-positive bacterium;macromolecule metabolic process;metabolic process;multi-organism process;response to bacterium;response to biotic stim…	catalytic activity;hydrolase activity;hydrolase activity, acting on glycosyl bonds;hydrolase activity, hydrolyzing O-glycosyl compounds;lysozyme activity	extracellular region	catabolic process;cell death;cellular process;death;macromolecule metabolic process;metabolic process;multi-organism process;response to biotic stimulus;response to stimulus;response to stress	extracellular region	Salivary secretion	443290000	441110000	478200000	1566300000	1469600000	1521900000	556310000	455840000	584360000	1662900000	1671000000	1693100000	343810000	383160000	367000000	242590000	194350000	214460000
P09056	Lif	anatomical structure development;anatomical structure morphogenesis;biological regulation;blood vessel remodeling;cell development;cell differentiation;cell differentiation involved in embryonic placenta development;cell surface receptor linked signaling pathway;cellular developmental process;cellular macromolecule metabolic process;cellular metabolic process;cellular process;cellular protein met…	binding;cytokine activity;cytokine receptor binding;growth factor activity;leukemia inhibitory factor receptor binding;protein binding;receptor binding	cell part;cytoplasm;extracellular region part;extracellular space;intracellular part	anatomical structure development;anatomical structure morphogenesis;biological regulation;cell development;cell differentiation;cellular metabolic process;cellular process;developmental process;immune system process;macromolecule metabolic process;macromolecule modification;metabolic process;multicellular organismal process;peptidyl-amino acid modification;phosphorus metabolic process;primary met…	cell part;cytoplasm;extracellular space	Cytokine-cytokine receptor interaction;Jak-STAT signaling pathway	387680000	376190000	450120000	365390000	356800000	377920000	287090000	292660000	296220000	16974000	14582000	16282000	243900000	238010000	229820000	254070000	261230000	251540000
P09103	P4hb	4-hydroxyproline metabolic process;amine metabolic process;biological regulation;carboxylic acid metabolic process;cell redox homeostasis;cellular amine metabolic process;cellular amino acid metabolic process;cellular homeostasis;cellular ketone metabolic process;cellular macromolecule metabolic process;cellular metabolic process;cellular modified amino acid metabolic process;cellular nitrogen co…	catalytic activity;disulfide oxidoreductase activity;electron carrier activity;intramolecular oxidoreductase activity;intramolecular oxidoreductase activity, interconverting keto- and enol-groups;intramolecular oxidoreductase activity, transposing S-S bonds;isomerase activity;oxidoreductase activity;oxidoreductase activity, acting on a sulfur group of donors;oxidoreductase activity, acting on pai…	cell part;cell surface;cytoplasmic membrane-bounded vesicle;cytoplasmic part;cytoplasmic vesicle;endoplasmic reticulum;endoplasmic reticulum lumen;endoplasmic reticulum part;endoplasmic reticulum-Golgi intermediate compartment;intracellular membrane-bounded organelle;intracellular organelle;intracellular organelle lumen;intracellular organelle part;intracellular part;melanosome;membrane;membrane-…	amine metabolic process;biological regulation;cellular amino acid metabolic process;cellular homeostasis;cellular ketone metabolic process;cellular metabolic process;cellular nitrogen compound metabolic process;cellular process;glycerol ether metabolic process;heterocycle metabolic process;homeostatic process;macromolecule metabolic process;macromolecule modification;metabolic process;nitrogen co…	cell part;cell surface;cytoplasmic membrane-bounded vesicle;endoplasmic reticulum;intracellular membrane-bounded organelle;intracellular organelle;membrane;organelle;plasma membrane;vesicle	Protein processing in endoplasmic reticulum	723990000	763500000	740440000	502490000	487590000	513830000	639590000	645040000	606110000	718380000	718280000	741910000	635730000	660880000	656470000	753470000	757550000	739550000
P09405	Ncl	anatomical structure formation involved in morphogenesis;angiogenesis;developmental process	binding;DNA binding;nucleic acid binding;nucleotide binding;RNA binding;sequence-specific DNA binding;telomeric DNA binding	cell cortex;cell part;cytoplasmic part;intracellular non-membrane-bounded organelle;intracellular organelle;intracellular organelle part;intracellular part;macromolecular complex;non-membrane-bounded organelle;nuclear part;nucleolus;nucleoplasm;organelle;organelle part;ribonucleoprotein complex	anatomical structure formation involved in morphogenesis;developmental process	cell cortex;cell part;intracellular non-membrane-bounded organelle;intracellular organelle;macromolecular complex;nucleolus;nucleoplasm;organelle;ribonucleoprotein complex	Pathogenic Escherichia coli infection	822860000	819940000	852630000	984160000	1008500000	995660000	811180000	777160000	805510000	1146000000	1117200000	1121500000	904580000	941780000	943540000	922360000	914880000	898130000
P09411	Pgk1	alcohol catabolic process;alcohol metabolic process;carbohydrate catabolic process;carbohydrate metabolic process;catabolic process;cellular carbohydrate catabolic process;cellular carbohydrate metabolic process;cellular metabolic process;cellular process;generation of precursor metabolites and energy;glucose catabolic process;glucose metabolic process;glycolysis;hexose catabolic process;hexose m…	adenyl nucleotide binding;adenyl ribonucleotide binding;ATP binding;binding;catalytic activity;kinase activity;nucleotide binding;phosphoglycerate kinase activity;phosphotransferase activity, carboxyl group as acceptor;purine nucleotide binding;purine ribonucleoside triphosphate binding;purine ribonucleotide binding;ribonucleotide binding;transferase activity;transferase activity, transferring ph…	cell part;cytoplasm;intracellular part	alcohol metabolic process;carbohydrate metabolic process;catabolic process;cellular metabolic process;cellular process;generation of precursor metabolites and energy;metabolic process;primary metabolic process;small molecule metabolic process	cell part;cytoplasm	Carbon fixation in photosynthetic organisms;Glycolysis / Gluconeogenesis	2452200000	2517000000	2551500000	2426900000	2488900000	2355400000	2077200000	2071300000	2028200000	2527800000	2613500000	2634200000	2725400000	2812600000	2671100000	3128500000	3072200000	3022000000
P09528	Fth1	biological regulation;cation transport;cellular process;establishment of localization;immune response;immune system process;intracellular sequestering of iron ion;ion transport;iron ion transport;maintenance of location;maintenance of location in cell;metal ion transport;negative regulation of biological process;negative regulation of cell proliferation;negative regulation of cellular process;neg…	binding;catalytic activity;cation binding;ferric iron binding;ferroxidase activity;ion binding;iron ion binding;metal ion binding;oxidoreductase activity;oxidoreductase activity, oxidizing metal ions;oxidoreductase activity, oxidizing metal ions, oxygen as acceptor;transition metal ion binding	cell part;cytoplasmic part;intracellular membrane-bounded organelle;intracellular organelle;intracellular part;membrane-bounded organelle;mitochondrion;organelle	biological regulation;cellular process;establishment of localization;immune system process;ion transport;response to stimulus;transport	cell part;intracellular membrane-bounded organelle;intracellular organelle;mitochondrion;organelle	Mineral absorption;Porphyrin and chlorophyll metabolism	218690000	208320000	215070000	61793000	74271000	78843000	157150000	154950000	150700000	97985000	94026000	95215000	136650000	146320000	121310000	162060000	149830000	155090000
P09581	Csf1r	biological regulation;cell differentiation;cell junction maintenance;cell junction organization;cell projection organization;cell proliferation;cell surface receptor linked signaling pathway;cell-cell junction maintenance;cell-cell junction organization;cellular component maintenance;cellular component maintenance at cellular level;cellular component organization;cellular component organization a…	adenyl nucleotide binding;adenyl ribonucleotide binding;ATP binding;binding;catalytic activity;cytokine binding;kinase activity;macrophage colony-stimulating factor receptor activity;molecular transducer activity;nucleotide binding;phosphotransferase activity, alcohol group as acceptor;protein binding;protein kinase activity;protein tyrosine kinase activity;purine nucleotide binding;purine ribonu…	cell part;cell surface;integral to membrane;intrinsic to membrane;macromolecular complex;membrane;membrane part;plasma membrane;protein complex;receptor complex	biological regulation;cell differentiation;cell junction organization;cell proliferation;cellular component organization;cellular lipid metabolic process;cellular metabolic process;cellular process;developmental process;immune system process;lipid metabolic process;macromolecule metabolic process;macromolecule modification;metabolic process;peptidyl-amino acid modification;phosphorus metabolic pr…	cell part;cell surface;macromolecular complex;membrane;plasma membrane;protein complex;receptor complex	Cytokine-cytokine receptor interaction;Endocytosis;Hematopoietic cell lineage;Osteoclast differentiation;Pathways in cancer	331530000	313140000	312690000	1029400000	1037300000	1043500000	319840000	308580000	316610000	1160600000	1164400000	1155600000	375600000	366410000	368340000	362280000	389760000	379350000
P09920	Csf3	biological regulation;cell differentiation;cellular developmental process;cellular process;cellular response to biotic stimulus;cellular response to lipopolysaccharide;cellular response to molecule of bacterial origin;cellular response to stimulus;developmental process;granulocyte differentiation;immune response;immune system process;leukocyte differentiation;myeloid cell differentiation;myeloid …	binding;cytokine activity;protein binding;receptor binding	extracellular region part;extracellular space	biological regulation;cell differentiation;cellular process;developmental process;immune system process;response to biotic stimulus;response to chemical stimulus;response to stimulus	extracellular space	Cytokine-cytokine receptor interaction;Hematopoietic cell lineage;Jak-STAT signaling pathway;Malaria	439820000	384010000	398470000	209410000	224840000	219340000	432470000	414780000	457880000	18464000	18197000	17488000	197740000	186020000	197240000	256010000	258920000	237060000
Q3THW5	H2afv	cellular component assembly;cellular component assembly at cellular level;cellular component organization;cellular component organization at cellular level;cellular component organization or biogenesis;cellular component organization or biogenesis at cellular level;cellular macromolecular complex assembly;cellular macromolecular complex subunit organization;cellular process;chromatin organization…	binding;DNA binding;nucleic acid binding	cell part;chromosomal part;intracellular membrane-bounded organelle;intracellular organelle;intracellular organelle part;intracellular part;macromolecular complex;membrane-bounded organelle;nucleosome;nucleus;organelle;organelle part;protein-DNA complex	cellular component assembly;cellular component organization;cellular macromolecular complex assembly;cellular process;chromatin organization;chromosome organization;macromolecular complex assembly;organelle organization	cell part;intracellular membrane-bounded organelle;intracellular organelle;macromolecular complex;nucleosome;nucleus;organelle	Systemic lupus erythematosus	1619400	2232700	2347200	9066600	15301000	11917000	4797300	4616000	4151700	9301800	9228200	8178300	4716600	6537600	6368900	2140700	1856600	2020000
P10126	Eef1a1	catabolic process;cellular catabolic process;cellular metabolic process;cellular nitrogen compound catabolic process;cellular nitrogen compound metabolic process;cellular process;GTP catabolic process;GTP metabolic process;heterocycle catabolic process;heterocycle metabolic process;metabolic process;nitrogen compound metabolic process;nucleobase-containing compound catabolic process;nucleobase-co…	binding;catalytic activity;GTP binding;GTPase activity;guanyl nucleotide binding;guanyl ribonucleotide binding;hydrolase activity;hydrolase activity, acting on acid anhydrides;hydrolase activity, acting on acid anhydrides, in phosphorus-containing anhydrides;nucleic acid binding;nucleoside-triphosphatase activity;nucleotide binding;purine nucleotide binding;purine ribonucleoside triphosphate bind…	cell part;cytoplasm;intracellular membrane-bounded organelle;intracellular organelle;intracellular part;membrane;membrane-bounded organelle;nucleus;organelle;plasma membrane	catabolic process;cellular metabolic process;cellular nitrogen compound metabolic process;cellular process;heterocycle metabolic process;metabolic process;nitrogen compound metabolic process;nucleobase-containing compound catabolic process;nucleobase-containing compound metabolic process;nucleobase-containing small molecule metabolic process;nucleotide metabolic process;primary metabolic process;…	cell part;cytoplasm;intracellular membrane-bounded organelle;intracellular organelle;membrane;nucleus;organelle;plasma membrane	RNA transport	1739000000	1758800000	1614700000	1229100000	1318400000	1312100000	1693200000	1669100000	1676600000	935020000	941110000	955060000	1181700000	1201500000	1202600000	1225800000	1276400000	1237200000
P10148	Ccl2	aging;anatomical structure formation involved in morphogenesis;anatomical structure morphogenesis;angiogenesis;astrocyte cell migration;biological regulation;calcium ion homeostasis;cation homeostasis;cell chemotaxis;cell migration;cell motility;cell surface receptor linked signaling pathway;cellular calcium ion homeostasis;cellular cation homeostasis;cellular chemical homeostasis;cellular compon…	binding;carbohydrate binding;glycosaminoglycan binding;G-protein-coupled receptor binding;heparin binding;pattern binding;polysaccharide binding;protein binding;receptor binding	cell body;cell part;cytoplasm;extracellular region part;extracellular space;intracellular part;neuronal cell body	aging;anatomical structure formation involved in morphogenesis;anatomical structure morphogenesis;biological regulation;cell motility;cellular component movement;cellular component organization;cellular homeostasis;cellular ion homeostasis;cellular process;cytoskeleton organization;developmental process;homeostatic process;immune system process;locomotion;multicellular organismal process;organell…	cell body;cell part;cytoplasm;extracellular space;neuronal cell body	Chemokine signaling pathway;Cytokine-cytokine receptor interaction	257990000	248280000	249990000	291320000	303160000	292980000	211350000	179210000	189820000	10257000	13243000	11575000	133430000	155580000	138450000	185290000	205960000	182120000
P10404		reproductive process;viral infectious cycle;viral reproductive process	binding;cation binding;ion binding;metal ion binding;structural molecule activity	cell part;integral to membrane;intrinsic to membrane;membrane;membrane part;plasma membrane;viral capsid;viral envelope;virion membrane;virion part		cell part;membrane;plasma membrane		347380000	313620000	320930000	745860000	792950000	725010000	312660000	295750000	283800000	578910000	549790000	558520000	378280000	395710000	414450000	417500000	392920000	405060000
P10518	Alad	biosynthetic process;cellular aromatic compound metabolic process;cellular biosynthetic process;cellular component assembly;cellular component organization;cellular component organization or biogenesis;cellular metabolic process;cellular nitrogen compound biosynthetic process;cellular nitrogen compound metabolic process;cellular process;cellular response to chemical stimulus;cellular response to …	binding;carbon-oxygen lyase activity;catalytic activity;cation binding;hydro-lyase activity;ion binding;lead ion binding;lyase activity;metal ion binding;porphobilinogen synthase activity;transition metal ion binding;zinc ion binding		biosynthetic process;cellular aromatic compound metabolic process;cellular component assembly;cellular component organization;cellular metabolic process;cellular nitrogen compound metabolic process;cellular process;cofactor metabolic process;heterocycle metabolic process;macromolecular complex assembly;metabolic process;nitrogen compound metabolic process;pigment metabolic process;protein complex…		Porphyrin and chlorophyll metabolism	11293000	12539000	11264000	9951800	9360400	9736600	11656000	9900800	13260000	12193000	11560000	11042000	12972000	12810000	12508000	13575000	12381000	11978000
P10605	Ctsb	biological regulation;cellular process;cellular response to chemical stimulus;cellular response to endogenous stimulus;cellular response to hormone stimulus;cellular response to organic substance;cellular response to stimulus;cellular response to thyroid hormone stimulus;macromolecule metabolic process;metabolic process;primary metabolic process;protein metabolic process;proteolysis;regulation of…	catalytic activity;cysteine-type endopeptidase activity;cysteine-type peptidase activity;endopeptidase activity;hydrolase activity;peptidase activity;peptidase activity, acting on L-amino acid peptides	cell part;cytoplasmic membrane-bounded vesicle;cytoplasmic part;cytoplasmic vesicle;extracellular region part;extracellular space;intracellular membrane-bounded organelle;intracellular non-membrane-bounded organelle;intracellular organelle;intracellular organelle part;intracellular part;lysosome;lytic vacuole;melanosome;membrane-bounded organelle;membrane-bounded vesicle;mitochondrion;non-membran…	biological regulation;cellular process;macromolecule metabolic process;metabolic process;primary metabolic process;protein metabolic process;proteolysis;response to chemical stimulus;response to endogenous stimulus;response to stimulus	cell part;cytoplasmic membrane-bounded vesicle;extracellular space;intracellular membrane-bounded organelle;intracellular non-membrane-bounded organelle;intracellular organelle;lysosome;mitochondrion;nucleolus;organelle;vacuole;vesicle	Antigen processing and presentation;Lysosome	1871400000	1944700000	1890400000	3524100000	3586900000	3747700000	2123900000	2159200000	2136900000	3678600000	3631300000	3669000000	2746800000	2897600000	2723900000	3055500000	2820700000	2914900000
P10639	Txn	antibiotic metabolic process;biological regulation;biosynthetic process;carbohydrate homeostasis;cell redox homeostasis;cellular biosynthetic process;cellular chemical homeostasis;cellular glucose homeostasis;cellular homeostasis;cellular macromolecule biosynthetic process;cellular macromolecule metabolic process;cellular metabolic process;cellular nitrogen compound metabolic process;cellular pro…	catalytic activity;disulfide oxidoreductase activity;electron carrier activity;oxidoreductase activity;oxidoreductase activity, acting on a sulfur group of donors;peptide disulfide oxidoreductase activity;protein disulfide oxidoreductase activity	axon;cell body;cell part;cell projection;cytoplasmic part;cytosol;dendrite;extracellular region;intracellular membrane-bounded organelle;intracellular organelle;intracellular part;membrane-bounded organelle;mitochondrion;neuron projection;neuronal cell body;nucleus;organelle	biological regulation;biosynthetic process;cellular homeostasis;cellular metabolic process;cellular nitrogen compound metabolic process;cellular process;drug metabolic process;generation of precursor metabolites and energy;glycerol ether metabolic process;homeostatic process;macromolecule metabolic process;metabolic process;nitrogen compound metabolic process;nucleobase-containing compound metabo…	cell body;cell part;cell projection;cytosol;extracellular region;intracellular membrane-bounded organelle;intracellular organelle;mitochondrion;neuron projection;neuronal cell body;nucleus;organelle		158170000	169440000	158650000	189350000	182640000	153850000	140830000	147360000	151450000	180510000	166870000	176160000	185240000	183350000	236250000	217860000	235020000	228430000
P10711	Tcea1	biological regulation;biosynthetic process;cell differentiation;cellular biosynthetic process;cellular developmental process;cellular macromolecule biosynthetic process;cellular macromolecule metabolic process;cellular metabolic process;cellular nitrogen compound metabolic process;cellular process;developmental process;erythrocyte differentiation;macromolecule biosynthetic process;macromolecule m…	binding;cation binding;DNA binding;ion binding;metal ion binding;nucleic acid binding;transition metal ion binding;zinc ion binding	cell part;intracellular organelle part;intracellular part;nuclear part;nucleoplasm;organelle part	biological regulation;biosynthetic process;cell differentiation;cellular metabolic process;cellular nitrogen compound metabolic process;cellular process;developmental process;macromolecule metabolic process;metabolic process;nitrogen compound metabolic process;nucleobase-containing compound metabolic process;primary metabolic process;RNA metabolic process	cell part;nucleoplasm		13875000	14016000	15155000	18396000	14730000	18970000	12766000	11870000	11242000	13363000	11593000	12450000	12494000	13156000	10525000	14278000	15256000	14594000
P10810	Cd14	biological regulation;cellular process;cellular response to biotic stimulus;cellular response to lipopolysaccharide;cellular response to lipoteichoic acid;cellular response to molecule of bacterial origin;cellular response to stimulus;defense response;immune response;immune system process;inflammatory response;innate immune response;positive regulation of biological process;positive regulation of…	binding;lipopolysaccharide binding;lipoteichoic acid binding	anchored to membrane;cell part;cell surface;extracellular region part;extracellular space;intrinsic to membrane;membrane;membrane part;membrane raft;plasma membrane	biological regulation;cellular process;immune system process;regulation of transport;response to abiotic stimulus;response to biotic stimulus;response to chemical stimulus;response to heat;response to stimulus;response to stress	cell part;cell surface;extracellular space;membrane;plasma membrane	Amoebiasis;Hematopoietic cell lineage;ko05152;MAPK signaling pathway;Pathogenic Escherichia coli infection;Phagosome;Regulation of actin cytoskeleton;Toll-like receptor signaling pathway	1584800000	1475900000	1602800000	2299600000	2329300000	2363200000	1804300000	1792600000	1701400000	901720000	835710000	870820000	1139100000	1114100000	1050500000	1269900000	1285300000	1295600000
Q6ZWY9	Hist1h2bc	cellular component assembly;cellular component assembly at cellular level;cellular component organization;cellular component organization at cellular level;cellular component organization or biogenesis;cellular component organization or biogenesis at cellular level;cellular macromolecular complex assembly;cellular macromolecular complex subunit organization;cellular process;chromatin organization…	binding;DNA binding;nucleic acid binding	cell part;chromosomal part;intracellular membrane-bounded organelle;intracellular organelle;intracellular organelle part;intracellular part;macromolecular complex;membrane-bounded organelle;nucleosome;nucleus;organelle;organelle part;protein-DNA complex	cellular component assembly;cellular component organization;cellular macromolecular complex assembly;cellular process;chromatin organization;chromosome organization;macromolecular complex assembly;organelle organization	cell part;intracellular membrane-bounded organelle;intracellular organelle;macromolecular complex;nucleosome;nucleus;organelle	Systemic lupus erythematosus	214340000	203730000	198190000	914530000	947830000	915700000	221060000	219190000	231140000	906120000	922010000	951240000	418730000	417120000	425650000	222210000	221090000	219310000
P10855	Ccl3	astrocyte cell migration;behavior;biological regulation;calcium ion homeostasis;calcium ion transport;calcium ion transport into cytosol;calcium-mediated signaling;cation homeostasis;cation transport;cell activation;cell activation involved in immune response;cell chemotaxis;cell communication;cell differentiation;cell migration;cell motility;cell surface receptor linked signaling pathway;cell-ce…	binding;calcium-dependent protein kinase activity;calcium-dependent protein kinase C activity;calcium-dependent protein serine/threonine kinase activity;catalytic activity;chemoattractant activity;chemokine activity;chemokine receptor binding;cytokine activity;cytokine receptor binding;enzyme activator activity;enzyme regulator activity;G-protein-coupled receptor binding;kinase activity;lipase ac…	cell part;cytoplasmic part;cytosol;extracellular region part;extracellular space;intracellular part	behavior;biological regulation;cell activation;cell communication;cell differentiation;cell motility;cell-cell signaling;cellular component movement;cellular component organization;cellular homeostasis;cellular ion homeostasis;cellular process;cytoskeleton organization;developmental process;establishment of localization;exocytosis;homeostatic process;immune system process;interspecies interaction…	cell part;cytosol;extracellular space	Chagas disease (American trypanosomiasis);Chemokine signaling pathway;Cytokine-cytokine receptor interaction;Rheumatoid arthritis	562480000	430740000	570170000	175920000	279390000	289480000	1370200000	1461300000	1502600000	165980000	153870000	145530000	1856600000	1486900000	1686900000	869870000	883810000	879710000
P10889	Cxcl2	biological regulation;calcium ion homeostasis;cation homeostasis;cell chemotaxis;cell death;cell migration;cell motility;cellular calcium ion homeostasis;cellular cation homeostasis;cellular chemical homeostasis;cellular component movement;cellular divalent inorganic cation homeostasis;cellular homeostasis;cellular ion homeostasis;cellular metal ion homeostasis;cellular process;cellular response …		extracellular region part;extracellular space	biological regulation;cell death;cell motility;cellular component movement;cellular homeostasis;cellular ion homeostasis;cellular process;death;homeostatic process;immune system process;locomotion;response to abiotic stimulus;response to biotic stimulus;response to chemical stimulus;response to endogenous stimulus;response to external stimulus;response to heat;response to stimulus;response to str…	extracellular space	Chemokine signaling pathway;Cytokine-cytokine receptor interaction	1759400000	1755800000	1762900000	3891500000	4479600000	4202200000	1839800000	1626100000	1557900000	149790000	158360000	166470000	1526300000	1508200000	1702600000	1439300000	1457200000	1429700000
P10923	Spp1	anatomical structure development;biological adhesion;biological regulation;biomineral tissue development;cell adhesion;cell chemotaxis;cell migration;cell motility;cellular component movement;cellular process;cellular response to chemical stimulus;cellular response to stimulus;chemotaxis;developmental process;immune system process;leukocyte chemotaxis;leukocyte migration;locomotion;multicellular …	binding;cytokine activity;extracellular matrix binding;protein binding;receptor binding	apical part of cell;cell part;cytoplasm;extracellular region;extracellular region part;extracellular space;intracellular part	anatomical structure development;biological adhesion;biological regulation;cell adhesion;cell motility;cellular component movement;cellular process;developmental process;immune system process;locomotion;multicellular organismal process;response to chemical stimulus;response to external stimulus;response to stimulus	apical part of cell;cell part;cytoplasm;extracellular region;extracellular space	ECM-receptor interaction;Focal adhesion;Toll-like receptor signaling pathway	4699200000	4915200000	4953000000	2539300000	2592700000	2679400000	6915100000	6628200000	6881600000	993780000	1025600000	1013200000	1116300000	1155400000	1028400000	1289300000	1184900000	1218400000
P11031	Sub1	biological regulation;biosynthetic process;cellular biosynthetic process;cellular macromolecule biosynthetic process;cellular macromolecule metabolic process;cellular metabolic process;cellular nitrogen compound metabolic process;cellular process;macromolecule biosynthetic process;macromolecule metabolic process;metabolic process;nitrogen compound metabolic process;nucleic acid metabolic process;…	binding;DNA binding;nucleic acid binding;protein binding transcription factor activity;single-stranded DNA binding;structure-specific DNA binding;transcription coactivator activity;transcription cofactor activity;transcription factor binding transcription factor activity	cell part;intracellular non-membrane-bounded organelle;intracellular organelle;intracellular organelle part;intracellular part;macromolecular complex;non-membrane-bounded organelle;nuclear part;nucleolus;nucleoplasm part;organelle;organelle part;protein complex;transcription factor complex	biological regulation;biosynthetic process;cellular metabolic process;cellular nitrogen compound metabolic process;cellular process;macromolecule metabolic process;metabolic process;nitrogen compound metabolic process;nucleobase-containing compound metabolic process;primary metabolic process;RNA metabolic process	cell part;intracellular non-membrane-bounded organelle;intracellular organelle;macromolecular complex;nucleolus;organelle;protein complex;transcription factor complex		7215300	6985500	6639500	8584500	9173700	8297800	6455100	6553200	5631000	8400100	9815400	8165100	8121300	8569800	7934300	9075500	8201700	8166900
P11152	Lpl	acylglycerol biosynthetic process;acylglycerol catabolic process;acylglycerol metabolic process;biological regulation;biosynthetic process;catabolic process;cellular biosynthetic process;cellular catabolic process;cellular lipid catabolic process;cellular lipid metabolic process;cellular metabolic process;cellular process;chemical homeostasis;glycerol ether biosynthetic process;glycerol ether cat…	binding;carbohydrate binding;carboxylic ester hydrolase activity;catalytic activity;glycosaminoglycan binding;heparin binding;hydrolase activity;hydrolase activity, acting on ester bonds;lipase activity;lipid binding;lipoprotein lipase activity;pattern binding;polysaccharide binding;triglyceride binding;triglyceride lipase activity	anchored to membrane;cell part;cell surface;chylomicron;extracellular matrix;extracellular region part;extracellular space;intrinsic to membrane;macromolecular complex;membrane;membrane part;plasma lipoprotein particle;plasma membrane;protein-lipid complex;triglyceride-rich lipoprotein particle;very-low-density lipoprotein particle	biological regulation;biosynthetic process;catabolic process;cellular lipid metabolic process;cellular metabolic process;cellular process;glycerol ether metabolic process;homeostatic process;lipid metabolic process;metabolic process;primary metabolic process;response to chemical stimulus;response to drug;response to stimulus;small molecule metabolic process	cell part;cell surface;extracellular matrix;extracellular space;macromolecular complex;membrane;plasma membrane	Alzheimer's disease;Glycerolipid metabolism;PPAR signaling pathway	673030000	682450000	722680000	1843800000	1926100000	1930000000	786690000	826630000	855870000	1542000000	1521500000	1604200000	1113300000	1082300000	1094400000	1071800000	1085800000	1070100000
P11499	Hsp90ab1	anatomical structure development;biological regulation;cellular component organization;cellular component organization or biogenesis;cellular macromolecule metabolic process;cellular metabolic process;cellular process;cellular protein metabolic process;cellular response to chemical stimulus;cellular response to cytokine stimulus;cellular response to interleukin-4;cellular response to organic cycl…	adenyl deoxyribonucleotide binding;adenyl nucleotide binding;adenyl ribonucleotide binding;ATP binding;binding;CTP binding;dATP binding;deoxyribonucleotide binding;enzyme regulator activity;GTP binding;guanyl nucleotide binding;guanyl ribonucleotide binding;nitric-oxide synthase regulator activity;nucleotide binding;protein binding;protein domain specific binding;purine deoxyribonucleotide bindin…	apical plasma membrane;basolateral plasma membrane;brush border membrane;cell part;cell projection membrane;cell projection part;cell surface;cytoplasmic membrane-bounded vesicle;cytoplasmic part;cytoplasmic vesicle;cytosol;inclusion body;intracellular membrane-bounded organelle;intracellular organelle;intracellular organelle part;intracellular part;macromolecular complex;melanosome;membrane part…	anatomical structure development;biological regulation;cellular component organization;cellular metabolic process;cellular process;developmental process;macromolecule metabolic process;metabolic process;primary metabolic process;protein folding;protein metabolic process;regulation of protein modification process;regulation of transport;response to abiotic stimulus;response to chemical stimulus;re…	cell part;cell surface;cytoplasmic membrane-bounded vesicle;cytosol;intracellular membrane-bounded organelle;intracellular organelle;macromolecular complex;mitochondrion;organelle;protein complex;vesicle	Antigen processing and presentation;NOD-like receptor signaling pathway;Pathways in cancer;Plant-pathogen interaction;Progesterone-mediated oocyte maturation;Prostate cancer;Protein processing in endoplasmic reticulum	1962200000	1998600000	1939200000	1909700000	1953800000	1969400000	1928500000	1895500000	1914400000	1977800000	2007100000	2045300000	1726800000	1740500000	1702100000	1640900000	1606600000	1603500000
P11672	Lcn2	apoptosis;biological regulation;cation transport;cell communication;cell death;cellular component assembly;cellular component organization;cellular component organization or biogenesis;cellular process;cellular response to biotic stimulus;cellular response to chemical stimulus;cellular response to cytokine stimulus;cellular response to external stimulus;cellular response to extracellular stimulus…	binding;cation binding;ion binding;iron ion binding;metal ion binding;transition metal ion binding;transporter activity	cell part;cytoplasmic part;cytosol;extracellular region;extracellular region part;extracellular space;intracellular part	biological regulation;cell communication;cell death;cellular component assembly;cellular component organization;cellular process;death;establishment of localization;immune system process;ion transport;macromolecular complex assembly;multi-organism process;protein complex assembly;response to biotic stimulus;response to chemical stimulus;response to drug;response to external stimulus;response to e…	cell part;cytosol;extracellular region;extracellular space		177560000	173880000	154600000	26925000	26813000	30079000	226500000	232480000	230310000	10667000	7966500	7808300	77772000	88421000	88514000	124290000	125750000	125750000
P11680	Cfp	activation of immune response;biological regulation;complement activation;complement activation, alternative pathway;defense response;humoral immune response;immune effector process;immune response;immune system process;innate immune response;macromolecule metabolic process;metabolic process;positive regulation of biological process;positive regulation of immune response;positive regulation of im…		extracellular matrix;extracellular region;extracellular region part	biological regulation;immune system process;macromolecule metabolic process;metabolic process;primary metabolic process;protein metabolic process;response to stimulus;response to stress	extracellular matrix;extracellular region		61349000	59789000	60681000	68901000	78037000	75064000	66081000	68553000	67811000	43077000	45017000	43651000	62131000	66886000	62247000	76502000	71392000	70631000
Q542I8	Itgb2	activated T cell proliferation;biological adhesion;biological regulation;cell activation;cell adhesion;cell chemotaxis;cell migration;cell motility;cell proliferation;cell surface receptor linked signaling pathway;cell-cell adhesion;cell-matrix adhesion;cell-substrate adhesion;cellular component movement;cellular extravasation;cellular process;cellular response to chemical stimulus;cellular respo…	receptor activity	cell part;cell surface;integrin complex;macromolecular complex;membrane part;membrane raft;plasma membrane part;protein complex;receptor complex	biological adhesion;biological regulation;cell activation;cell adhesion;cell motility;cell proliferation;cellular component movement;cellular process;developmental process;immune system process;locomotion;multicellular organismal development;multicellular organismal process;response to chemical stimulus;response to external stimulus;response to stimulus;signal transduction	cell part;cell surface;macromolecular complex;protein complex;receptor complex	Amoebiasis;Cell adhesion molecules (CAMs);ko05152;Leishmaniasis;Leukocyte transendothelial migration;Malaria;Natural killer cell mediated cytotoxicity;Phagosome;Regulation of actin cytoskeleton;Rheumatoid arthritis;Staphylococcus aureus infection;Viral myocarditis	56617000	64540000	62583000	83239000	90642000	84761000	46884000	47078000	51657000	9499400	9179200	8271100	37643000	37562000	33179000	41651000	40687000	35348000
P11983	Tcp1	binding of sperm to zona pellucida;cell recognition;cell-cell recognition;cellular macromolecule metabolic process;cellular metabolic process;cellular process;cellular process involved in reproduction;cellular protein metabolic process;macromolecule metabolic process;metabolic process;primary metabolic process;protein folding;protein metabolic process;reproductive process;sperm-egg recognition	adenyl nucleotide binding;adenyl ribonucleotide binding;ATP binding;binding;nucleotide binding;purine nucleotide binding;purine ribonucleoside triphosphate binding;purine ribonucleotide binding;ribonucleotide binding	acrosomal vesicle;cell junction;cell part;chaperonin-containing T-complex;chromatin;chromosomal part;cytoplasmic membrane-bounded vesicle;cytoplasmic part;cytoplasmic vesicle;cytoskeletal part;cytosolic part;Golgi apparatus;heterochromatin;intracellular membrane-bounded organelle;intracellular organelle;intracellular organelle part;intracellular part;macromolecular complex;membrane;membrane-bound…	cell recognition;cellular metabolic process;cellular process;macromolecule metabolic process;metabolic process;primary metabolic process;protein folding;protein metabolic process	cell part;cytoplasmic membrane-bounded vesicle;Golgi apparatus;intracellular membrane-bounded organelle;intracellular organelle;macromolecular complex;membrane;organelle;plasma membrane;protein complex;vesicle		198490000	204710000	214380000	152830000	157790000	158230000	178710000	180140000	179470000	150280000	154010000	143900000	170320000	173410000	171740000	188150000	189770000	195330000
P12023	App	adult behavior;adult locomotory behavior;alcohol metabolic process;anatomical structure development;apoptosis;associative learning;axon cargo transport;axon choice point recognition;axon midline choice point recognition;behavior;behavioral interaction between organisms;biological adhesion;biological regulation;calcium ion homeostasis;cation homeostasis;cell adhesion;cell death;cell growth;cell ma…	binding;carbohydrate binding;cation binding;DNA binding;endopeptidase inhibitor activity;endopeptidase regulator activity;enzyme activator activity;enzyme inhibitor activity;enzyme regulator activity;glycosaminoglycan binding;heparin binding;ion binding;metal ion binding;nucleic acid binding;pattern binding;peptidase activator activity;peptidase inhibitor activity;peptidase regulator activity;pol…	apical part of cell;axon;cell part;cell projection;cell projection part;cell surface;ciliary rootlet;cilium part;coated pit;cytoplasmic part;cytoplasmic vesicle;cytoskeletal part;dendritic shaft;dendritic spine;Golgi apparatus;integral to membrane;intracellular membrane-bounded organelle;intracellular organelle;intracellular organelle part;intracellular part;intrinsic to membrane;membrane;membran…	alcohol metabolic process;anatomical structure development;behavior;behavioral interaction between organisms;biological adhesion;biological regulation;cell adhesion;cell death;cell growth;cell maturation;cell recognition;cellular component assembly;cellular component movement;cellular component organization;cellular homeostasis;cellular ion homeostasis;cellular membrane organization;cellular meta…	apical part of cell;cell part;cell projection;cell surface;Golgi apparatus;intracellular membrane-bounded organelle;intracellular organelle;membrane;neuron projection;organelle;plasma membrane;synapse;vesicle	Alzheimer's disease	88954000	89673000	93158000	319390000	324110000	335250000	68775000	68568000	70190000	87284000	91884000	85517000	177030000	178980000	160730000	160230000	146930000	149050000
P12032	Timp1	aging;biological regulation;cell activation;cell maturation;cellular developmental process;cellular process;developmental maturation;developmental process;erythrocyte maturation;negative regulation of apoptosis;negative regulation of biological process;negative regulation of catabolic process;negative regulation of cell death;negative regulation of cellular catabolic process;negative regulation o…	binding;cation binding;endopeptidase inhibitor activity;endopeptidase regulator activity;enzyme inhibitor activity;enzyme regulator activity;ion binding;metal ion binding;metalloendopeptidase inhibitor activity;metalloenzyme inhibitor activity;metalloenzyme regulator activity;peptidase inhibitor activity;peptidase regulator activity	basement membrane;extracellular matrix part;extracellular region part	aging;biological regulation;cell activation;cell maturation;cellular process;developmental maturation;developmental process;response to chemical stimulus;response to endogenous stimulus;response to stimulus;response to stress			9446800	9927800	10106000	6926000	6426400	4095000	9484900	8524900	8780500	908420	0	797490	12085000	12298000	11061000	12983000	11648000	12103000
P12265	Gusb	carbohydrate metabolic process;metabolic process;primary metabolic process	beta-glucuronidase activity;catalytic activity;hydrolase activity;hydrolase activity, acting on glycosyl bonds;hydrolase activity, hydrolyzing O-glycosyl compounds	cell part;cytoplasmic part;endoplasmic reticulum;intracellular membrane-bounded organelle;intracellular organelle;intracellular part;lysosome;lytic vacuole;membrane-bounded organelle;organelle;vacuole	carbohydrate metabolic process;metabolic process;primary metabolic process	cell part;endoplasmic reticulum;intracellular membrane-bounded organelle;intracellular organelle;lysosome;organelle;vacuole	Drug metabolism - other enzymes;Flavone and flavonol biosynthesis;Glycosaminoglycan degradation;Lysosome;Pentose and glucuronate interconversions;Porphyrin and chlorophyll metabolism;Starch and sucrose metabolism	317860000	308940000	315960000	220650000	237360000	230540000	350320000	367330000	357410000	415720000	410760000	423070000	322970000	351320000	308260000	359300000	374720000	376180000
P12382	Pfkl	alcohol catabolic process;alcohol metabolic process;biological regulation;carbohydrate catabolic process;carbohydrate metabolic process;catabolic process;cellular carbohydrate catabolic process;cellular carbohydrate metabolic process;cellular component assembly;cellular component organization;cellular component organization or biogenesis;cellular metabolic process;cellular process;fructose 1,6-bi…	6-phosphofructokinase activity;adenyl nucleotide binding;adenyl ribonucleotide binding;ATP binding;binding;carbohydrate binding;carbohydrate kinase activity;catalytic activity;cation binding;fructose binding;fructose-6-phosphate binding;ion binding;kinase activity;metal ion binding;monosaccharide binding;nucleotide binding;phosphofructokinase activity;phosphotransferase activity, alcohol group as…	6-phosphofructokinase complex;cell part;cytoplasmic part;cytosol;cytosolic part;intracellular part;macromolecular complex;protein complex	alcohol metabolic process;biological regulation;carbohydrate metabolic process;catabolic process;cellular component assembly;cellular component organization;cellular metabolic process;cellular process;generation of precursor metabolites and energy;macromolecular complex assembly;metabolic process;primary metabolic process;protein complex assembly;regulation of transport;response to chemical stimu…	cell part;cytosol;macromolecular complex;protein complex	Fructose and mannose metabolism;Galactose metabolism;Glycolysis / Gluconeogenesis;Methane metabolism;Pentose phosphate pathway	7287400	7228200	6203700	11975000	12599000	10304000	6405300	5955100	6047500	6493600	6276900	8190000	7206300	7822100	6808800	5372000	3926800	4221800
L7N202		cellular component biogenesis;cellular component biogenesis at cellular level;cellular component organization or biogenesis;cellular component organization or biogenesis at cellular level;cellular process;ribonucleoprotein complex biogenesis;ribosome biogenesis		cell part;intracellular part;macromolecular complex;ribonucleoprotein complex	cellular process;ribosome biogenesis	cell part;macromolecular complex;ribonucleoprotein complex		96173000	96029000	103720000	31843000	36331000	33317000	60059000	62786000	66221000	36592000	33630000	37682000	75374000	77308000	68716000	92760000	93985000	96734000
P13020-2	Gsn	actin cytoskeleton organization;actin filament capping;actin filament organization;actin filament polymerization;actin filament severing;actin filament-based process;actin polymerization or depolymerization;aging;anatomical structure development;anatomical structure morphogenesis;apoptosis;biological regulation;cell death;cell development;cell part morphogenesis;cell projection morphogenesis;cell…	binding;cation binding;ion binding;metal ion binding	actin cytoskeleton;cell part;cell projection;cytoplasmic part;cytoskeleton;cytosol;extracellular region;extracellular region part;extracellular space;intracellular non-membrane-bounded organelle;intracellular organelle;intracellular part;lamellipodium;macromolecular complex;non-membrane-bounded organelle;organelle;perinuclear region of cytoplasm;protein complex;ruffle	aging;anatomical structure development;anatomical structure morphogenesis;biological regulation;cell death;cell development;cellular component assembly;cellular component morphogenesis;cellular component organization;cellular macromolecular complex assembly;cellular process;cytoskeleton organization;death;developmental process;establishment of localization;growth;macromolecular complex assembly;o…	cell part;cell projection;cytoskeleton;cytosol;extracellular region;extracellular space;intracellular non-membrane-bounded organelle;intracellular organelle;macromolecular complex;organelle;protein complex	Fc gamma R-mediated phagocytosis;Regulation of actin cytoskeleton	34874000	34810000	32950000	68854000	71251000	70076000	29310000	28039000	28230000	77969000	83932000	76023000	68617000	66719000	67139000	54657000	55112000	54597000
P13597-2	Icam1	adhesion to other organism involved in symbiotic interaction;adhesion to symbiont;aging;antigen processing and presentation;biological adhesion;biological regulation;carbohydrate homeostasis;cell activation;cell activation involved in immune response;cell adhesion;cell adhesion mediated by integrin;cell aging;cell communication;cell migration;cell motility;cell-cell adhesion;cellular chemical hom…	binding;cell surface binding	cell part;external side of plasma membrane;extracellular region part;extracellular space;immunological synapse;integral to membrane;intrinsic to membrane;membrane part;plasma membrane part	aging;biological adhesion;biological regulation;cell activation;cell adhesion;cell communication;cell motility;cellular component movement;cellular homeostasis;cellular process;developmental process;homeostatic process;immune system process;interspecies interaction between organisms;locomotion;membrane docking;multi-organism process;regulation of transport;response to abiotic stimulus;response to…	cell part;extracellular space	African trypanosomiasis;Cell adhesion molecules (CAMs);Leukocyte transendothelial migration;Malaria;Natural killer cell mediated cytotoxicity;Rheumatoid arthritis;Staphylococcus aureus infection;Viral myocarditis	16743000	19578000	18297000	45521000	43870000	42001000	17047000	16537000	15617000	11356000	11990000	11723000	25734000	23861000	26272000	26590000	23312000	27229000
P13609	Srgn	anatomical structure development;apoptosis;biological regulation;biomineral tissue development;cell death;cellular process;death;developmental process;macromolecule metabolic process;maintenance of granzyme B location in T cell secretory granule;maintenance of location;maintenance of protease location in mast cell secretory granule;maintenance of protease location in T cell secretory granule;main…		cell part;cytoplasmic membrane-bounded vesicle;cytoplasmic part;cytoplasmic vesicle;extracellular region part;extracellular space;Golgi apparatus;intracellular membrane-bounded organelle;intracellular organelle;intracellular part;lysosome;lytic vacuole;mast cell granule;membrane-bounded organelle;membrane-bounded vesicle;organelle;stored secretory granule;vacuole;vesicle;zymogen granule	anatomical structure development;biological regulation;cell death;cellular process;death;developmental process;macromolecule metabolic process;metabolic process;primary metabolic process;protein maturation;protein metabolic process;regulation of transport	cell part;cytoplasmic membrane-bounded vesicle;extracellular space;Golgi apparatus;intracellular membrane-bounded organelle;intracellular organelle;lysosome;organelle;vacuole;vesicle		334690000	332750000	342620000	687530000	677800000	697260000	397400000	369000000	401560000	219460000	218940000	229300000	468290000	490670000	482750000	445180000	471900000	459160000
P14069	S100a6		binding;calcium ion binding;cation binding;ion binding;ion transmembrane transporter activity;metal ion binding;substrate-specific transmembrane transporter activity;substrate-specific transporter activity;transition metal ion binding;transmembrane transporter activity;transporter activity;zinc ion binding	cell part;cell projection;cytoplasmic part;cytosol;envelope;extrinsic to internal side of plasma membrane;extrinsic to membrane;extrinsic to plasma membrane;intracellular organelle part;intracellular part;membrane part;nuclear envelope;nuclear part;organelle envelope;organelle part;perinuclear region of cytoplasm;plasma membrane part;ruffle		cell part;cell projection;cytosol;nuclear envelope		15642000	15723000	16061000	132380000	139840000	111290000	14553000	22157000	23698000	52478000	58702000	58168000	29501000	36476000	31213000	21229000	21656000	21614000
P14097	Ccl4	chemotaxis;defense response;immune response;immune system process;inflammatory response;locomotion;response to chemical stimulus;response to external stimulus;response to stimulus;response to stress;response to wounding;taxis		extracellular region part;extracellular space	immune system process;locomotion;response to chemical stimulus;response to external stimulus;response to stimulus;response to stress	extracellular space	Chemokine signaling pathway;Cytokine-cytokine receptor interaction;Cytosolic DNA-sensing pathway	1430000000	1325000000	1423500000	1593000000	2077500000	2041700000	1838900000	1745300000	1674300000	274000000	245250000	257360000	2400300000	2261600000	2475900000	2119000000	1889000000	1943300000
P14115	Rpl27a	biosynthetic process;cellular biosynthetic process;cellular macromolecule biosynthetic process;cellular macromolecule metabolic process;cellular metabolic process;cellular process;cellular protein metabolic process;macromolecule biosynthetic process;macromolecule metabolic process;metabolic process;primary metabolic process;protein metabolic process;translation	structural constituent of ribosome;structural molecule activity	cell part;cytoplasmic part;intracellular non-membrane-bounded organelle;intracellular organelle;intracellular part;macromolecular complex;non-membrane-bounded organelle;organelle;ribonucleoprotein complex;ribosome	biosynthetic process;cellular metabolic process;cellular process;macromolecule metabolic process;metabolic process;primary metabolic process;protein metabolic process;translation	cell part;intracellular non-membrane-bounded organelle;intracellular organelle;macromolecular complex;organelle;ribonucleoprotein complex;ribosome	Ribosome	32430000	30820000	34038000	5572400	3906200	7016000	17898000	17965000	17726000	8272000	6868700	7503300	26133000	25851000	23193000	28621000	26321000	27072000
P14131	Rps16	biosynthetic process;cellular biosynthetic process;cellular component biogenesis;cellular component biogenesis at cellular level;cellular component organization or biogenesis;cellular component organization or biogenesis at cellular level;cellular macromolecule biosynthetic process;cellular macromolecule metabolic process;cellular metabolic process;cellular nitrogen compound metabolic process;cel…	binding;nucleic acid binding;RNA binding;structural constituent of ribosome;structural molecule activity	cell part;cytosolic small ribosomal subunit;intracellular organelle part;intracellular part;macromolecular complex;organelle part;ribonucleoprotein complex;small ribosomal subunit	biosynthetic process;cellular metabolic process;cellular nitrogen compound metabolic process;cellular process;macromolecule metabolic process;metabolic process;nitrogen compound metabolic process;nucleobase-containing compound metabolic process;primary metabolic process;protein metabolic process;ribosomal small subunit biogenesis;RNA metabolic process;RNA processing;rRNA processing;translation	cell part;macromolecular complex;ribonucleoprotein complex;small ribosomal subunit	Ribosome	116650000	102840000	100950000	40790000	45122000	44796000	68957000	66854000	64718000	47083000	44436000	47960000	70945000	79708000	72591000	90584000	93905000	88485000
P14148	Rpl7	biosynthetic process;cellular biosynthetic process;cellular component biogenesis;cellular component biogenesis at cellular level;cellular component organization or biogenesis;cellular component organization or biogenesis at cellular level;cellular macromolecule biosynthetic process;cellular macromolecule metabolic process;cellular metabolic process;cellular nitrogen compound metabolic process;cel…	binding;DNA binding;identical protein binding;mRNA binding;nucleic acid binding;protein binding;protein dimerization activity;protein homodimerization activity;RNA binding;structural constituent of ribosome;structural molecule activity	cell part;cytosolic large ribosomal subunit;intracellular organelle part;intracellular part;large ribosomal subunit;macromolecular complex;organelle part;ribonucleoprotein complex	biosynthetic process;cellular metabolic process;cellular nitrogen compound metabolic process;cellular process;macromolecule metabolic process;metabolic process;nitrogen compound metabolic process;nucleobase-containing compound metabolic process;primary metabolic process;protein metabolic process;ribosomal large subunit biogenesis;RNA metabolic process;RNA processing;rRNA processing;translation	cell part;macromolecular complex;ribonucleoprotein complex	Ribosome	50656000	55007000	54169000	13149000	14483000	14357000	30235000	30068000	31446000	15331000	15019000	14535000	38103000	38220000	36164000	49071000	44011000	46270000
P14152	Mdh1	acetyl-CoA catabolic process;acetyl-CoA metabolic process;carbohydrate metabolic process;carboxylic acid metabolic process;catabolic process;cellular carbohydrate metabolic process;cellular catabolic process;cellular ketone metabolic process;cellular metabolic process;cellular nitrogen compound metabolic process;cellular process;coenzyme catabolic process;coenzyme metabolic process;cofactor catab…	binding;catalytic activity;coenzyme binding;cofactor binding;L-malate dehydrogenase activity;malate dehydrogenase activity;NAD binding;nucleotide binding;oxidoreductase activity;oxidoreductase activity, acting on CH-OH group of donors;oxidoreductase activity, acting on the CH-OH group of donors, NAD or NADP as acceptor	cell part;centrosome;cytoplasmic part;cytoskeletal part;intracellular membrane-bounded organelle;intracellular non-membrane-bounded organelle;intracellular organelle;intracellular organelle part;intracellular part;membrane-bounded organelle;microtubule organizing center;mitochondrion;non-membrane-bounded organelle;organelle;organelle part	carbohydrate metabolic process;catabolic process;cellular ketone metabolic process;cellular metabolic process;cellular nitrogen compound metabolic process;cellular process;cofactor metabolic process;heterocycle metabolic process;metabolic process;nitrogen compound metabolic process;nucleobase-containing compound metabolic process;nucleobase-containing small molecule metabolic process;nucleotide m…	cell part;centrosome;intracellular membrane-bounded organelle;intracellular non-membrane-bounded organelle;intracellular organelle;microtubule organizing center;mitochondrion;organelle	Carbon fixation in photosynthetic organisms;Citrate cycle (TCA cycle);Glyoxylate and dicarboxylate metabolism;Proximal tubule bicarbonate reclamation;Pyruvate metabolism	186250000	203520000	180430000	199720000	184460000	204510000	182830000	173700000	182840000	219870000	210730000	214670000	201570000	197870000	196030000	222970000	235260000	225670000
P14206	Rpsa	biosynthetic process;cellular biosynthetic process;cellular component assembly;cellular component assembly at cellular level;cellular component organization;cellular component organization at cellular level;cellular component organization or biogenesis;cellular component organization or biogenesis at cellular level;cellular macromolecular complex assembly;cellular macromolecular complex subunit o…	binding;extracellular matrix binding;laminin binding;laminin receptor activity;protein binding;receptor activity;structural constituent of ribosome;structural molecule activity	90S preribosome;cell part;cytosolic small ribosomal subunit;intracellular membrane-bounded organelle;intracellular organelle;intracellular organelle part;intracellular part;macromolecular complex;membrane;membrane-bounded organelle;nucleus;organelle;organelle part;plasma membrane;preribosome;ribonucleoprotein complex;small ribosomal subunit	biosynthetic process;cellular component assembly;cellular component organization;cellular macromolecular complex assembly;cellular metabolic process;cellular nitrogen compound metabolic process;cellular process;establishment of localization;macromolecular complex assembly;macromolecule metabolic process;metabolic process;nitrogen compound metabolic process;nuclear transport;nucleobase-containing …	cell part;intracellular membrane-bounded organelle;intracellular organelle;macromolecular complex;membrane;nucleus;organelle;plasma membrane;preribosome;ribonucleoprotein complex;small ribosomal subunit	Ribosome	273690000	278460000	266700000	155860000	166670000	158750000	220190000	215790000	196300000	201550000	194280000	202620000	212350000	210230000	200590000	228880000	223360000	235680000
P14211	Calr	actin cytoskeleton organization;actin filament-based process;aging;biological regulation;cardiac cell differentiation;cardiac muscle cell differentiation;cell aging;cell cycle arrest;cell cycle process;cell differentiation;cellular component assembly;cellular component assembly at cellular level;cellular component organization;cellular component organization at cellular level;cellular component o…	binding;calcium ion binding;carbohydrate binding;cation binding;hormone binding;ion binding;iron ion binding;metal ion binding;mRNA binding;nucleic acid binding;peptide binding;RNA binding;transition metal ion binding	acrosomal vesicle;cell part;cytoplasmic membrane-bounded vesicle;cytoplasmic part;cytoplasmic vesicle;cytosol;endocytic vesicle;endoplasmic reticulum lumen;endoplasmic reticulum part;external side of plasma membrane;extracellular matrix;extracellular region part;extracellular space;Golgi apparatus;intracellular membrane-bounded organelle;intracellular organelle;intracellular organelle lumen;intra…	aging;biological regulation;cell differentiation;cellular component assembly;cellular component organization;cellular localization;cellular macromolecular complex assembly;cellular metabolic process;cellular process;cytoskeleton organization;developmental process;establishment of localization;localization;macromolecular complex assembly;macromolecule metabolic process;metabolic process;multicellu…	cell part;cytoplasmic membrane-bounded vesicle;cytosol;extracellular matrix;extracellular space;Golgi apparatus;intracellular membrane-bounded organelle;intracellular organelle;macromolecular complex;MHC class I peptide loading complex;nucleus;organelle;polysome;protein complex;ribonucleoprotein complex;vesicle	Antigen processing and presentation;Chagas disease (American trypanosomiasis);Phagosome;Protein processing in endoplasmic reticulum	96865000	93886000	96606000	93156000	106220000	103960000	99935000	102640000	104520000	84145000	86303000	84769000	63054000	71020000	59291000	66841000	71779000	70597000
P14685	Psmd3	biological regulation;regulation of biological process;regulation of catabolic process;regulation of catalytic activity;regulation of macromolecule metabolic process;regulation of metabolic process;regulation of molecular function;regulation of primary metabolic process;regulation of protein catabolic process;regulation of protein metabolic process	enzyme regulator activity	cell part;intracellular part;macromolecular complex;proteasome accessory complex;protein complex	biological regulation	cell part;macromolecular complex;protein complex	Proteasome	14460000	15680000	17923000	19112000	17840000	17416000	18403000	16665000	17851000	18144000	17141000	17824000	14327000	11951000	12354000	9842500	10071000	10258000
P14733	Lmnb1	biological regulation;positive regulation of biological process;positive regulation of catalytic activity;positive regulation of cell communication;positive regulation of cell cycle;positive regulation of cellular process;positive regulation of cyclin-dependent protein kinase activity;positive regulation of cyclin-dependent protein kinase activity involved in G2/M;positive regulation of intracell…	binding;enzyme binding;JUN kinase binding;kinase binding;protein binding;protein kinase binding;structural molecule activity	cell part;cytoskeletal part;envelope;intermediate filament;intracellular organelle part;intracellular part;lamin filament;macromolecular complex;membrane;nuclear envelope;nuclear inner membrane;nuclear membrane;nuclear part;nucleoplasm;organelle envelope;organelle inner membrane;organelle membrane;organelle part;protein complex	biological regulation;regulation of cell cycle;regulation of protein modification process	cell part;macromolecular complex;membrane;nuclear envelope;nucleoplasm;protein complex		30674000	30602000	29418000	74163000	79666000	77822000	39179000	32502000	34247000	88469000	90916000	93804000	31788000	33123000	27937000	23447000	21934000	24507000
P14901	Hmox1	anatomical structure formation involved in morphogenesis;angiogenesis;biological regulation;catabolic process;cation homeostasis;cell communication;cellular catabolic process;cellular component assembly;cellular component organization;cellular component organization or biogenesis;cellular metabolic process;cellular nitrogen compound catabolic process;cellular nitrogen compound metabolic process;c…	binding;catalytic activity;cation binding;heme binding;heme oxygenase (decyclizing) activity;hydrolase activity;hydrolase activity, acting on ester bonds;ion binding;iron ion binding;lipase activity;metal ion binding;molecular transducer activity;oxidoreductase activity;oxidoreductase activity, acting on paired donors, with incorporation or reduction of molecular oxygen;phospholipase activity;pho…	caveola;cell part;cytoplasmic part;cytosol;endoplasmic reticulum membrane;endoplasmic reticulum part;intracellular membrane-bounded organelle;intracellular non-membrane-bounded organelle;intracellular organelle;intracellular organelle part;intracellular part;membrane;membrane part;membrane raft;membrane-bounded organelle;non-membrane-bounded organelle;nuclear part;nucleolus;nucleus;organelle;orga…	anatomical structure formation involved in morphogenesis;biological regulation;catabolic process;cell communication;cellular component assembly;cellular component organization;cellular metabolic process;cellular nitrogen compound metabolic process;cellular process;cofactor metabolic process;developmental process;heterocycle metabolic process;homeostatic process;macromolecular complex assembly;met…	cell part;cytosol;intracellular membrane-bounded organelle;intracellular non-membrane-bounded organelle;intracellular organelle;membrane;nucleolus;nucleus;organelle	Mineral absorption;Porphyrin and chlorophyll metabolism	7550500	8058300	7811400	3995500	4681400	4266800	7579200	6625200	5882400	5350700	4827900	4954700	5105500	6349600	6880200	4930500	4014700	5326800
P15379-2	Cd44	anatomical structure morphogenesis;biological adhesion;biological regulation;branching involved in prostate gland morphogenesis;branching involved in ureteric bud morphogenesis;branching morphogenesis of a tube;cell adhesion;cell surface receptor linked signaling pathway;cellular process;cellular response to stimulus;developmental process;developmental process involved in reproduction;morphogenes…	binding;carbohydrate binding;glycosaminoglycan binding;hyaluronic acid binding;pattern binding;polysaccharide binding	basolateral plasma membrane;cell part;external side of plasma membrane;integral to membrane;intrinsic to membrane;membrane part;plasma membrane part	anatomical structure morphogenesis;biological adhesion;biological regulation;cell adhesion;cellular process;developmental process;multicellular organismal process;regulation of protein modification process;response to stimulus;response to stress;signal transduction	cell part	ECM-receptor interaction;Hematopoietic cell lineage;Shigellosis	34749000	33454000	34671000	48330000	45954000	41765000	26697000	23926000	20933000	5942900	5088700	5490900	15977000	21154000	18979000	23797000	23087000	22623000
P15532	Nme1	anatomical structure development;biological regulation;biosynthetic process;body fluid secretion;cell differentiation;cellular biosynthetic process;cellular component organization;cellular component organization or biogenesis;cellular developmental process;cellular membrane organization;cellular metabolic process;cellular nitrogen compound biosynthetic process;cellular nitrogen compound metabolic…	adenyl nucleotide binding;adenyl ribonucleotide binding;ATP binding;binding;catalytic activity;cation binding;ion binding;kinase activity;metal ion binding;nucleobase-containing compound kinase activity;nucleoside diphosphate kinase activity;nucleotide binding;phosphotransferase activity, phosphate group as acceptor;purine nucleotide binding;purine ribonucleoside triphosphate binding;purine ribon…	cell part;cytoplasmic part;intracellular membrane-bounded organelle;intracellular organelle;intracellular part;membrane-bounded organelle;mitochondrion;nucleus;organelle	anatomical structure development;biological regulation;biosynthetic process;cell differentiation;cellular component organization;cellular membrane organization;cellular metabolic process;cellular nitrogen compound metabolic process;cellular process;developmental process;endocytosis;establishment of localization;heterocycle metabolic process;membrane invagination;membrane organization;metabolic pr…	cell part;intracellular membrane-bounded organelle;intracellular organelle;mitochondrion;nucleus;organelle	Purine metabolism;Pyrimidine metabolism	35126000	37560000	38077000	21776000	25964000	21685000	36546000	35479000	35712000	48802000	42230000	43325000	50299000	45356000	46382000	50673000	50728000	54870000
P15864	Hist1h1c	cellular component assembly;cellular component assembly at cellular level;cellular component organization;cellular component organization at cellular level;cellular component organization or biogenesis;cellular component organization or biogenesis at cellular level;cellular macromolecular complex assembly;cellular macromolecular complex subunit organization;cellular process;chromatin assembly;chr…	binding;DNA binding;nucleic acid binding	cell part;chromosomal part;intracellular membrane-bounded organelle;intracellular organelle;intracellular organelle part;intracellular part;macromolecular complex;membrane-bounded organelle;nucleosome;nucleus;organelle;organelle part;protein-DNA complex	cellular component assembly;cellular component organization;cellular macromolecular complex assembly;cellular process;chromatin organization;chromosome organization;macromolecular complex assembly;organelle organization	cell part;intracellular membrane-bounded organelle;intracellular organelle;macromolecular complex;nucleosome;nucleus;organelle		46008000	50871000	51070000	164210000	181720000	196830000	40431000	39928000	38349000	172070000	177390000	172890000	83173000	87234000	82463000	59135000	56948000	60361000
P16045	Lgals1	B cell activation;B cell activation involved in immune response;B cell differentiation;biological adhesion;biological regulation;carbohydrate homeostasis;cell activation;cell activation involved in immune response;cell adhesion;cell differentiation;cell-cell adhesion;cellular chemical homeostasis;cellular developmental process;cellular glucose homeostasis;cellular homeostasis;cellular process;cel…	binding;carbohydrate binding;disaccharide binding;galactose binding;galactoside binding;lactose binding;molecular transducer activity;monosaccharide binding;signal transducer activity;sugar binding	cell part;cell surface;cytoplasm;extracellular matrix;extracellular region part;extracellular space;intracellular membrane-bounded organelle;intracellular organelle;intracellular part;membrane-bounded organelle;nucleus;organelle;proteinaceous extracellular matrix	biological adhesion;biological regulation;cell activation;cell adhesion;cell differentiation;cellular homeostasis;cellular process;developmental process;homeostatic process;immune system process;multicellular organismal process;response to chemical stimulus;response to drug;response to stimulus;response to stress	cell part;cell surface;cytoplasm;extracellular matrix;extracellular space;intracellular membrane-bounded organelle;intracellular organelle;nucleus;organelle;proteinaceous extracellular matrix		273980000	283900000	272220000	247920000	265980000	253200000	321260000	294190000	293230000	141600000	144100000	149460000	138100000	135010000	130800000	127620000	125360000	130220000
Q8C253	Lgals3	anatomical structure development;cellular component organization;cellular component organization at cellular level;cellular component organization or biogenesis;cellular component organization or biogenesis at cellular level;cellular process;developmental process;extracellular matrix organization;extracellular structure organization;skeletal system development;system development	binding;carbohydrate binding	cell part;cytoplasm;cytoplasmic part;extracellular matrix;extracellular region part;intracellular membrane-bounded organelle;intracellular organelle;intracellular organelle part;intracellular part;membrane;membrane-bounded organelle;mitochondrial inner membrane;mitochondrial membrane;mitochondrial part;nucleus;organelle;organelle inner membrane;organelle membrane;organelle part;proteinaceous extr…	anatomical structure development;cellular component organization;cellular process;developmental process;extracellular matrix organization;extracellular structure organization	cell part;cytoplasm;extracellular matrix;intracellular membrane-bounded organelle;intracellular organelle;membrane;nucleus;organelle;proteinaceous extracellular matrix		599650000	618310000	629640000	372440000	380040000	395370000	464390000	449880000	468460000	222100000	214270000	217040000	240700000	247310000	236580000	278040000	271940000	283390000
P16675	Ctsa	macromolecule metabolic process;metabolic process;primary metabolic process;protein metabolic process;proteolysis	carboxypeptidase activity;catalytic activity;exopeptidase activity;hydrolase activity;peptidase activity;peptidase activity, acting on L-amino acid peptides;serine hydrolase activity;serine-type carboxypeptidase activity;serine-type exopeptidase activity;serine-type peptidase activity	cell part;cytoplasmic part;intracellular membrane-bounded organelle;intracellular organelle;intracellular part;lysosome;lytic vacuole;membrane-bounded organelle;mitochondrion;organelle;vacuole	macromolecule metabolic process;metabolic process;primary metabolic process;protein metabolic process;proteolysis	cell part;intracellular membrane-bounded organelle;intracellular organelle;lysosome;mitochondrion;organelle;vacuole	Lysosome;Renin-angiotensin system	652250000	639030000	648260000	1076500000	1031600000	1055900000	729020000	693930000	754950000	1819400000	1808400000	1834500000	1053400000	1080900000	1009400000	957930000	956130000	978980000
P16858	Gapdh	alcohol catabolic process;alcohol metabolic process;apoptosis;biological regulation;carbohydrate catabolic process;carbohydrate metabolic process;catabolic process;cell death;cellular carbohydrate catabolic process;cellular carbohydrate metabolic process;cellular component organization;cellular component organization at cellular level;cellular component organization or biogenesis;cellular compone…	binding;catalytic activity;coenzyme binding;cofactor binding;cytoskeletal protein binding;glyceraldehyde-3-phosphate dehydrogenase (NAD+) (phosphorylating) activity;microtubule binding;NAD binding;NADP binding;nucleotide binding;oxidoreductase activity;oxidoreductase activity, acting on the aldehyde or oxo group of donors;oxidoreductase activity, acting on the aldehyde or oxo group of donors, NAD…	cell part;cytoplasmic part;cytoskeleton;cytosol;intracellular membrane-bounded organelle;intracellular non-membrane-bounded organelle;intracellular organelle;intracellular part;membrane-bounded organelle;microtubule cytoskeleton;non-membrane-bounded organelle;nucleus;organelle	alcohol metabolic process;biological regulation;carbohydrate metabolic process;catabolic process;cell death;cellular component organization;cellular metabolic process;cellular process;cytoskeleton organization;death;generation of precursor metabolites and energy;macromolecule metabolic process;macromolecule modification;metabolic process;organelle organization;peptidyl-amino acid modification;pri…	cell part;cytoskeleton;cytosol;intracellular membrane-bounded organelle;intracellular non-membrane-bounded organelle;intracellular organelle;nucleus;organelle	Alzheimer's disease;Glycolysis / Gluconeogenesis	1071200000	1023000000	1053700000	1651100000	1726300000	1785100000	1112500000	1106800000	1123200000	1146200000	1112900000	1121000000	928620000	923130000	876110000	662880000	628160000	643460000
P17095	Hmga1	aging;biological regulation;biosynthetic process;cell aging;cellular biosynthetic process;cellular component assembly;cellular component assembly at cellular level;cellular component organization;cellular component organization at cellular level;cellular component organization or biogenesis;cellular component organization or biogenesis at cellular level;cellular macromolecule biosynthetic process…	binding;DNA binding;hormone receptor binding;ligand-dependent nuclear receptor transcription coactivator activity;nuclear hormone receptor binding;nucleic acid binding;nucleic acid binding transcription factor activity;peroxisome proliferator activated receptor binding;protein binding;protein binding transcription factor activity;receptor binding;retinoic acid receptor binding;retinoid X receptor…	cell part;chromatin;chromosomal part;heterochromatin;intracellular membrane-bounded organelle;intracellular organelle;intracellular organelle part;intracellular part;membrane-bounded organelle;nucleus;organelle;organelle part;senescence-associated heterochromatin focus	aging;biological regulation;biosynthetic process;cellular component assembly;cellular component organization;cellular metabolic process;cellular nitrogen compound metabolic process;cellular process;chromatin modification;chromatin organization;chromosome organization;developmental process;macromolecule metabolic process;metabolic process;nitrogen compound metabolic process;nucleobase-containing c…	cell part;intracellular membrane-bounded organelle;intracellular organelle;nucleus;organelle		8252600	8120800	8217700	3776500	4197000	4838700	5567400	4971600	5900600	28316000	27269000	29257000	5319700	5740400	4562100	9347300	8752100	9796400
P17182	Eno1	alcohol catabolic process;alcohol metabolic process;carbohydrate catabolic process;carbohydrate metabolic process;catabolic process;cellular carbohydrate catabolic process;cellular carbohydrate metabolic process;cellular metabolic process;cellular process;generation of precursor metabolites and energy;glucose catabolic process;glucose metabolic process;glycolysis;hexose catabolic process;hexose m…	binding;carbon-oxygen lyase activity;catalytic activity;cation binding;hydro-lyase activity;ion binding;lyase activity;magnesium ion binding;metal ion binding;phosphopyruvate hydratase activity	cell part;cytoplasmic part;cytosolic part;intracellular part;macromolecular complex;membrane;phosphopyruvate hydratase complex;plasma membrane;protein complex	alcohol metabolic process;carbohydrate metabolic process;catabolic process;cellular metabolic process;cellular process;generation of precursor metabolites and energy;metabolic process;primary metabolic process;small molecule metabolic process	cell part;macromolecular complex;membrane;plasma membrane;protein complex	Glycolysis / Gluconeogenesis;Methane metabolism;RNA degradation	4651000000	4550700000	4652400000	4995500000	5426800000	5262500000	3772200000	3824500000	4029200000	4888800000	4985600000	4848100000	4850000000	5024500000	5169500000	5780900000	5784500000	5606700000
P17426-2	Ap2a1	cellular component organization;cellular component organization or biogenesis;cellular membrane organization;cellular process;endocytosis;establishment of localization;establishment of localization in cell;establishment of protein localization;intracellular protein transport;intracellular transport;membrane invagination;membrane organization;protein transport;transport;vesicle-mediated transport	protein transporter activity;substrate-specific transporter activity;transporter activity	apical plasma membrane;AP-type membrane coat adaptor complex;basolateral plasma membrane;cell part;clathrin adaptor complex;coated pit;cytoplasmic membrane-bounded vesicle;cytoplasmic part;cytoplasmic vesicle;intracellular membrane-bounded organelle;intracellular organelle;intracellular part;macromolecular complex;membrane coat;membrane part;membrane-bounded organelle;membrane-bounded vesicle;org…	cellular component organization;cellular membrane organization;cellular process;endocytosis;establishment of localization;membrane invagination;membrane organization;protein transport;transport;vesicle-mediated transport	AP-type membrane coat adaptor complex;cell part;cytoplasmic membrane-bounded vesicle;intracellular membrane-bounded organelle;intracellular organelle;macromolecular complex;organelle;protein complex;vesicle	Endocrine and other factor-regulated calcium reabsorption;Endocytosis;Huntington's disease	7623500	8402400	8687500	6288500	8547700	10454000	7174400	7481400	7086200	12183000	13504000	12780000	10104000	10632000	10067000	7969700	7347800	9104300
P17439	Gba	alcohol biosynthetic process;alcohol metabolic process;amine metabolic process;biological regulation;biosynthetic process;carbohydrate metabolic process;catabolic process;cellular biosynthetic process;cellular catabolic process;cellular lipid catabolic process;cellular lipid metabolic process;cellular metabolic process;cellular nitrogen compound biosynthetic process;cellular nitrogen compound met…	catalytic activity;ceramidase activity;glucosylceramidase activity;hydrolase activity;hydrolase activity, acting on carbon-nitrogen (but not peptide) bonds;hydrolase activity, acting on carbon-nitrogen (but not peptide) bonds, in linear amides;hydrolase activity, acting on glycosyl bonds;hydrolase activity, hydrolyzing O-glycosyl compounds	cell part;cytoplasmic part;intracellular organelle lumen;intracellular organelle part;intracellular part;lysosomal lumen;lysosomal membrane;membrane;membrane-enclosed lumen;organelle lumen;organelle membrane;organelle part;vacuolar lumen;vacuolar membrane;vacuolar part	alcohol metabolic process;amine metabolic process;biological regulation;biosynthetic process;carbohydrate metabolic process;catabolic process;cellular lipid metabolic process;cellular metabolic process;cellular nitrogen compound metabolic process;cellular process;lipid metabolic process;metabolic process;nitrogen compound metabolic process;primary metabolic process;regulation of protein modificat…	cell part;membrane	Lysosome;Other glycan degradation;Sphingolipid metabolism	37699000	36448000	39460000	38957000	42044000	40062000	47213000	48074000	42758000	29560000	29362000	27760000	36934000	36630000	34852000	39741000	39614000	40712000
D3YW23	Cxcl10	biological regulation;cellular process;cellular response to heat;cellular response to stimulus;cellular response to stress;defense response;defense response to virus;establishment of localization;establishment of localization in cell;establishment of protein localization;immune effector process;immune response;immune system process;multi-organism process;negative regulation of angiogenesis;negati…		cell part;external side of plasma membrane;extracellular region part;extracellular space;membrane part;plasma membrane part	biological regulation;cellular process;establishment of localization;immune system process;multi-organism process;protein transport;response to abiotic stimulus;response to biotic stimulus;response to chemical stimulus;response to external stimulus;response to extracellular stimulus;response to heat;response to stimulus;response to stress;secretion;signal transduction;transport	cell part;extracellular space		409640000	417180000	431070000	1280600000	1380100000	1406800000	337240000	343570000	334010000	101640000	101080000	96754000	669230000	679830000	645500000	726730000	774500000	716770000
P17563	Selenbp1	brown fat cell differentiation;cell differentiation;cellular developmental process;cellular process;developmental process;establishment of localization;establishment of protein localization;fat cell differentiation;protein transport;transport	binding;selenium binding	cell part;cytoplasmic part;cytosol;intracellular membrane-bounded organelle;intracellular organelle;intracellular part;membrane;membrane-bounded organelle;nucleus;organelle	cell differentiation;cellular process;developmental process;establishment of localization;protein transport;transport	cell part;cytosol;intracellular membrane-bounded organelle;intracellular organelle;membrane;nucleus;organelle		13783000	11774000	10645000	31673000	27514000	27202000	7572700	7612800	7472900	26605000	23393000	25818000	19621000	21814000	17398000	16561000	15206000	18870000
G3UVV4	Hk1	alcohol catabolic process;alcohol metabolic process;biological regulation;carbohydrate catabolic process;carbohydrate homeostasis;carbohydrate metabolic process;catabolic process;cellular carbohydrate catabolic process;cellular carbohydrate metabolic process;cellular chemical homeostasis;cellular glucose homeostasis;cellular homeostasis;cellular metabolic process;cellular process;chemical homeost…	adenyl nucleotide binding;adenyl ribonucleotide binding;ATP binding;binding;carbohydrate kinase activity;catalytic activity;fructokinase activity;glucokinase activity;hexokinase activity;kinase activity;mannokinase activity;nucleotide binding;phosphotransferase activity, alcohol group as acceptor;purine nucleotide binding;purine ribonucleoside triphosphate binding;purine ribonucleotide binding;ri…	cell part;cytoplasmic part;cytosol;intracellular membrane-bounded organelle;intracellular organelle;intracellular part;membrane part;membrane raft;membrane-bounded organelle;mitochondrion;organelle	alcohol metabolic process;biological regulation;carbohydrate metabolic process;catabolic process;cellular homeostasis;cellular metabolic process;cellular process;generation of precursor metabolites and energy;homeostatic process;metabolic process;primary metabolic process;small molecule metabolic process	cell part;cytosol;intracellular membrane-bounded organelle;intracellular organelle;mitochondrion;organelle		3222000	4220400	4433300	1837500	2126100	4085900	2204100	3388300	3954200	4559300	3766300	3337800	3838300	3607400	4898100	3647600	3452600	4015100
P17742	Ppia	biological regulation;cellular macromolecule metabolic process;cellular metabolic process;cellular process;cellular protein metabolic process;macromolecule metabolic process;metabolic process;primary metabolic process;protein folding;protein metabolic process;regulation of biological process;regulation of reproductive process;regulation of viral genome replication;regulation of viral reproduction	binding;catalytic activity;cis-trans isomerase activity;isomerase activity;peptide binding;peptidyl-prolyl cis-trans isomerase activity	cell part;cytoplasmic part;cytosol;extracellular region;intracellular membrane-bounded organelle;intracellular organelle;intracellular part;membrane-bounded organelle;nucleus;organelle	biological regulation;cellular metabolic process;cellular process;macromolecule metabolic process;metabolic process;primary metabolic process;protein folding;protein metabolic process	cell part;cytosol;extracellular region;intracellular membrane-bounded organelle;intracellular organelle;nucleus;organelle		2486200000	2537400000	2425900000	2375800000	2536600000	2447700000	2210400000	2204800000	2081900000	2535800000	2514600000	2527400000	2212200000	2172900000	2312000000	2407800000	2462900000	2424300000
P17751	Tpi1	alcohol biosynthetic process;alcohol catabolic process;alcohol metabolic process;biosynthetic process;carbohydrate biosynthetic process;carbohydrate catabolic process;carbohydrate metabolic process;catabolic process;cellular aldehyde metabolic process;cellular biosynthetic process;cellular carbohydrate biosynthetic process;cellular carbohydrate catabolic process;cellular carbohydrate metabolic pr…	catalytic activity;intramolecular oxidoreductase activity;intramolecular oxidoreductase activity, interconverting aldoses and ketoses;isomerase activity;triose-phosphate isomerase activity		alcohol metabolic process;biosynthetic process;carbohydrate metabolic process;catabolic process;cellular aldehyde metabolic process;cellular metabolic process;cellular nitrogen compound metabolic process;cellular process;cofactor metabolic process;developmental process;embryo development;generation of precursor metabolites and energy;heterocycle metabolic process;metabolic process;nitrogen compou…		Carbon fixation in photosynthetic organisms;Fructose and mannose metabolism;Glycolysis / Gluconeogenesis;Inositol phosphate metabolism	1366200000	1287400000	1297200000	1115100000	1186600000	1134100000	1022800000	965100000	1038200000	1358000000	1383500000	1383700000	1391200000	1423500000	1323400000	1495300000	1410700000	1500700000
P17897	Lyz1	catabolic process;cell death;cell wall macromolecule catabolic process;cell wall macromolecule metabolic process;cellular process;cytolysis;death;defense response;defense response to bacterium;defense response to Gram-negative bacterium;defense response to Gram-positive bacterium;macromolecule metabolic process;metabolic process;multi-organism process;response to bacterium;response to biotic stim…	catalytic activity;hydrolase activity;hydrolase activity, acting on glycosyl bonds;hydrolase activity, hydrolyzing O-glycosyl compounds;lysozyme activity	extracellular region	catabolic process;cell death;cellular process;death;macromolecule metabolic process;metabolic process;multi-organism process;response to biotic stimulus;response to stimulus;response to stress	extracellular region	Salivary secretion	957090000	1017700000	987670000	2843000000	3766300000	4384000000	1109100000	999420000	1037200000	576160000	705800000	686560000	137320000	106040000	166990000	135880000	145960000	136320000
P17918	Pcna	base-excision repair, gap-filling;biological regulation;biosynthetic process;cellular biosynthetic process;cellular macromolecule biosynthetic process;cellular macromolecule metabolic process;cellular metabolic process;cellular nitrogen compound metabolic process;cellular process;cellular response to stimulus;cellular response to stress;DNA biosynthetic process;DNA metabolic process;DNA repair;DN…	binding;DNA binding;DNA polymerase processivity factor activity;enzyme regulator activity;nucleic acid binding	cell part;chromosomal part;cyclin-dependent protein kinase holoenzyme complex;intracellular organelle part;intracellular part;macromolecular complex;nuclear lamina;nuclear part;organelle part;PCNA complex;PCNA-p21 complex;protein complex;replication fork	biological regulation;biosynthetic process;cellular metabolic process;cellular nitrogen compound metabolic process;cellular process;DNA metabolic process;DNA repair;DNA replication;macromolecule metabolic process;metabolic process;nitrogen compound metabolic process;nucleobase-containing compound metabolic process;primary metabolic process;regulation of DNA metabolic process;response to DNA damag…	cell part;cyclin-dependent protein kinase holoenzyme complex;macromolecular complex;protein complex	Base excision repair;Cell cycle;DNA replication;Mismatch repair;Nucleotide excision repair	306170000	307550000	299850000	287250000	314160000	294080000	240530000	244090000	244590000	259620000	255280000	253420000	242240000	243910000	245210000	301520000	324200000	302430000
P18242	Ctsd	autophagic vacuole assembly;cellular component assembly;cellular component assembly at cellular level;cellular component organization;cellular component organization at cellular level;cellular component organization or biogenesis;cellular component organization or biogenesis at cellular level;cellular process;macromolecule metabolic process;metabolic process;organelle assembly;organelle organizat…	aspartic-type endopeptidase activity;aspartic-type peptidase activity;catalytic activity;endopeptidase activity;hydrolase activity;peptidase activity;peptidase activity, acting on L-amino acid peptides	cell part;cytoplasmic membrane-bounded vesicle;cytoplasmic part;cytoplasmic vesicle;extracellular matrix;extracellular region part;extracellular space;intracellular membrane-bounded organelle;intracellular organelle;intracellular part;lysosome;lytic vacuole;melanosome;membrane-bounded organelle;membrane-bounded vesicle;mitochondrion;organelle;pigment granule;vacuole;vesicle	cellular component assembly;cellular component organization;cellular process;macromolecule metabolic process;metabolic process;organelle assembly;organelle organization;primary metabolic process;protein metabolic process;proteolysis;vacuole organization	cell part;cytoplasmic membrane-bounded vesicle;extracellular matrix;extracellular space;intracellular membrane-bounded organelle;intracellular organelle;lysosome;mitochondrion;organelle;vacuole;vesicle	ko05152;Lysosome	599330000	555280000	546060000	581100000	578730000	606490000	653720000	632830000	632720000	544380000	593640000	543190000	513950000	524090000	507670000	587740000	542410000	571210000
P18760	Cfl1	actin cytoskeleton organization;actin filament depolymerization;actin filament organization;actin filament-based process;actin polymerization or depolymerization;ameboidal cell migration;anatomical structure morphogenesis;biological regulation;cell migration;cell motility;cell projection organization;cellular component disassembly;cellular component disassembly at cellular level;cellular componen…		cell cortex part;cell part;cell projection membrane;cell projection part;cortical actin cytoskeleton;cortical cytoskeleton;cytoplasmic part;cytoskeletal part;cytoskeleton;cytosol;extracellular region;intracellular non-membrane-bounded organelle;intracellular organelle;intracellular organelle part;intracellular part;lamellipodium membrane;leading edge membrane;membrane part;non-membrane-bounded or…	anatomical structure morphogenesis;biological regulation;cell motility;cellular component disassembly;cellular component movement;cellular component organization;cellular metabolic process;cellular process;cytokinesis;cytoskeleton organization;developmental process;establishment of localization;establishment or maintenance of cell polarity;locomotion;macromolecule metabolic process;macromolecule …	cell part;cytoskeleton;cytosol;extracellular region;intracellular non-membrane-bounded organelle;intracellular organelle;organelle	Axon guidance;Fc gamma R-mediated phagocytosis;Regulation of actin cytoskeleton	1296100000	1233300000	1251900000	1036700000	999770000	1096000000	1185000000	1178300000	1270500000	1343200000	1271800000	1357300000	1229600000	1282000000	1227000000	1306900000	1255800000	1297100000
P19096	Fasn	acetyl-CoA metabolic process;biosynthetic process;carboxylic acid biosynthetic process;carboxylic acid metabolic process;cellular biosynthetic process;cellular ketone metabolic process;cellular lipid metabolic process;cellular metabolic process;cellular process;cellular response to chemical stimulus;cellular response to cytokine stimulus;cellular response to interleukin-4;cellular response to org…	[acyl-carrier-protein] S-acetyltransferase activity;[acyl-carrier-protein] S-malonyltransferase activity;3-hydroxyacyl-[acyl-carrier-protein] dehydratase activity;3-hydroxyoctanoyl-[acyl-carrier-protein] dehydratase activity;3-hydroxypalmitoyl-[acyl-carrier-protein] dehydratase activity;3-oxoacyl-[acyl-carrier-protein] reductase (NADPH) activity;3-oxoacyl-[acyl-carrier-protein] synthase activity;…	cell part;cytoplasmic membrane-bounded vesicle;cytoplasmic part;cytoplasmic vesicle;glycogen granule;Golgi apparatus;intracellular membrane-bounded organelle;intracellular organelle;intracellular part;melanosome;membrane;membrane-bounded organelle;membrane-bounded vesicle;mitochondrion;organelle;pigment granule;plasma membrane;vesicle	biosynthetic process;cellular ketone metabolic process;cellular lipid metabolic process;cellular metabolic process;cellular process;cofactor metabolic process;lipid metabolic process;metabolic process;organic acid metabolic process;primary metabolic process;response to chemical stimulus;response to stimulus;small molecule metabolic process	cell part;cytoplasmic membrane-bounded vesicle;Golgi apparatus;intracellular membrane-bounded organelle;intracellular organelle;membrane;mitochondrion;organelle;plasma membrane;vesicle	Fatty acid biosynthesis;Insulin signaling pathway	150120000	155990000	162760000	267020000	271050000	282260000	177110000	182760000	193290000	279450000	281690000	277720000	144250000	147440000	145920000	102810000	94608000	100740000
P19253	Rpl13a	biological regulation;biosynthetic process;cellular biosynthetic process;cellular macromolecule biosynthetic process;cellular macromolecule metabolic process;cellular metabolic process;cellular process;cellular protein metabolic process;cellular response to chemical stimulus;cellular response to cytokine stimulus;cellular response to interferon-gamma;cellular response to organic substance;cellula…	structural constituent of ribosome;structural molecule activity	cell part;intracellular organelle part;intracellular part;large ribosomal subunit;macromolecular complex;organelle part;ribonucleoprotein complex	biological regulation;biosynthetic process;cellular metabolic process;cellular process;macromolecule metabolic process;metabolic process;primary metabolic process;protein metabolic process;regulation of translation;response to chemical stimulus;response to stimulus;translation	cell part;macromolecular complex;ribonucleoprotein complex	Ribosome	29562000	28772000	33626000	9057600	11769000	7176300	16714000	15129000	12184000	7138700	0	7676400	21030000	26495000	25220000	31517000	27981000	28905000
P19973-2	Lsp1	apoptosis;cell death;cellular component organization;cellular component organization at cellular level;cellular component organization or biogenesis;cellular component organization or biogenesis at cellular level;cellular process;chemotaxis;cytoskeleton organization;death;defense response;locomotion;organelle organization;programmed cell death;response to chemical stimulus;response to external st…	actin binding;binding;cytoskeletal protein binding;molecular transducer activity;protein binding;signal transducer activity	cell part;membrane;plasma membrane	cell death;cellular component organization;cellular process;cytoskeleton organization;death;locomotion;organelle organization;response to chemical stimulus;response to external stimulus;response to stimulus;response to stress	cell part;membrane;plasma membrane		19130000	18426000	20295000	20647000	19755000	20862000	12948000	12219000	12775000	46534000	43574000	45549000	42715000	50426000	41775000	55612000	59028000	62046000
P20029	Hspa5	activation of signaling protein activity involved in unfolded protein response;anatomical structure arrangement;anatomical structure development;biological regulation;cell communication;cellular process;cellular response to biotic stimulus;cellular response to chemical stimulus;cellular response to cytokine stimulus;cellular response to external stimulus;cellular response to extracellular stimulu…	adenyl nucleotide binding;adenyl ribonucleotide binding;ATP binding;binding;caspase inhibitor activity;caspase regulator activity;cysteine-type endopeptidase inhibitor activity;endopeptidase inhibitor activity;endopeptidase regulator activity;enzyme inhibitor activity;enzyme regulator activity;misfolded protein binding;nucleotide binding;peptidase inhibitor activity;peptidase regulator activity;p…	cell part;cell surface;cytoplasmic membrane-bounded vesicle;cytoplasmic part;cytoplasmic vesicle;endoplasmic reticulum chaperone complex;endoplasmic reticulum lumen;endoplasmic reticulum part;endoplasmic reticulum-Golgi intermediate compartment;extracellular region;integral to endoplasmic reticulum membrane;integral to membrane;integral to organelle membrane;intracellular membrane-bounded organel…	anatomical structure development;biological regulation;cell communication;cellular process;developmental process;macromolecule metabolic process;metabolic process;primary metabolic process;protein metabolic process;proteolysis;proteolysis involved in cellular protein catabolic process;regulation of protein modification process;response to biotic stimulus;response to chemical stimulus;response to …	cell part;cell surface;cytoplasmic membrane-bounded vesicle;extracellular region;intracellular membrane-bounded organelle;intracellular organelle;macromolecular complex;midbody;organelle;protein complex;vesicle	Prion diseases;Protein export;Protein processing in endoplasmic reticulum	2236000000	2266500000	2245800000	1281800000	1370100000	1384100000	2183000000	2110400000	2086500000	1372300000	1317700000	1379200000	1295900000	1322800000	1267500000	1572400000	1527100000	1554900000
P20060	Hexb	amine metabolic process;aminoglycan metabolic process;anatomical structure development;astrocyte cell migration;axon ensheathment;behavior;biological regulation;biosynthetic process;calcium ion homeostasis;carbohydrate catabolic process;carbohydrate metabolic process;catabolic process;cation homeostasis;cell migration;cell motility;cellular biosynthetic process;cellular calcium ion homeostasis;ce…	beta-N-acetylhexosaminidase activity;binding;catalytic activity;hexosaminidase activity;hydrolase activity;hydrolase activity, acting on glycosyl bonds;hydrolase activity, hydrolyzing O-glycosyl compounds;identical protein binding;protein binding;protein dimerization activity;protein homodimerization activity	acrosomal vesicle;cell part;cytoplasmic membrane-bounded vesicle;cytoplasmic part;cytoplasmic vesicle;intracellular membrane-bounded organelle;intracellular organelle;intracellular part;lysosome;lytic vacuole;membrane;membrane-bounded organelle;membrane-bounded vesicle;organelle;stored secretory granule;vacuole;vesicle	amine metabolic process;anatomical structure development;behavior;biological regulation;biosynthetic process;carbohydrate metabolic process;catabolic process;cell motility;cellular component movement;cellular component organization;cellular homeostasis;cellular ion homeostasis;cellular lipid metabolic process;cellular metabolic process;cellular process;developmental process;homeostatic process;li…	cell part;cytoplasmic membrane-bounded vesicle;intracellular membrane-bounded organelle;intracellular organelle;lysosome;membrane;organelle;vacuole;vesicle	Amino sugar and nucleotide sugar metabolism;Glycosaminoglycan degradation;Glycosphingolipid biosynthesis - ganglio series;Glycosphingolipid biosynthesis - globo series;Lysosome;Other glycan degradation	99366000	109260000	101050000	180680000	193980000	198940000	105010000	111910000	109940000	277860000	280320000	274160000	144610000	142900000	126580000	130850000	128000000	129670000
P20152	Vim	anatomical structure development;astrocyte development;astrocyte differentiation;Bergmann glial cell differentiation;biological regulation;cell development;cell differentiation;cellular component organization;cellular component organization at cellular level;cellular component organization or biogenesis;cellular component organization or biogenesis at cellular level;cellular developmental process…	structural constituent of cytoskeleton;structural constituent of eye lens;structural molecule activity	cell leading edge;cell part;cell projection;cytoplasm;cytoplasmic part;cytoskeletal part;cytosol;intermediate filament;intracellular membrane-bounded organelle;intracellular organelle;intracellular organelle part;intracellular part;macromolecular complex;membrane;membrane-bounded organelle;microbody;organelle;organelle part;peroxisome;plasma membrane;protein complex;type III intermediate filament	anatomical structure development;biological regulation;cell development;cell differentiation;cellular component organization;cellular process;cytoskeleton organization;developmental process;organelle organization	cell leading edge;cell part;cell projection;cytoplasm;cytosol;intracellular membrane-bounded organelle;intracellular organelle;macromolecular complex;membrane;microbody;organelle;peroxisome;plasma membrane;protein complex		259160000	259690000	254600000	354390000	376120000	350560000	220700000	224010000	223380000	137780000	135300000	142260000	79082000	79950000	80313000	60339000	60547000	63288000
P21107-2	Tpm3			actin filament bundle;actomyosin;cell cortex part;cell part;cell projection part;cortical cytoskeleton;cytoplasmic part;cytoskeletal part;cytoskeleton;growth cone;intracellular non-membrane-bounded organelle;intracellular organelle;intracellular organelle part;intracellular part;macromolecular complex;non-membrane-bounded organelle;organelle;organelle part;podosome;protein complex;site of polariz…		cell part;cytoskeleton;intracellular non-membrane-bounded organelle;intracellular organelle;macromolecular complex;organelle;protein complex;site of polarized growth	Cardiac muscle contraction;Dilated cardiomyopathy;Hypertrophic cardiomyopathy (HCM);Pathways in cancer;Thyroid cancer	974250000	1026900000	1018600000	842600000	865600000	923690000	807170000	793620000	831330000	952460000	900730000	954340000	862700000	850950000	800250000	955730000	953960000	923280000
P21460	Cst3	anatomical structure development;apoptosis;behavior;biological regulation;brain development;cell activation;cell death;cell development;cellular component organization;cellular component organization at cellular level;cellular component organization or biogenesis;cellular component organization or biogenesis at cellular level;cellular developmental process;cellular process;cellular process involv…	beta-amyloid binding;binding;cysteine-type endopeptidase inhibitor activity;endopeptidase inhibitor activity;endopeptidase regulator activity;enzyme inhibitor activity;enzyme regulator activity;peptidase inhibitor activity;peptidase regulator activity;protein binding	axon part;basement membrane;cell body;cell part;cell projection part;contractile fiber;cytoplasmic part;endoplasmic reticulum;endosome;extracellular matrix part;extracellular region part;extracellular space;intracellular membrane-bounded organelle;intracellular non-membrane-bounded organelle;intracellular organelle;intracellular organelle part;intracellular part;late endosome;lysosome;lytic vacuo…	anatomical structure development;behavior;biological regulation;cell activation;cell death;cell development;cellular component organization;cellular process;death;developmental process;extracellular matrix organization;extracellular structure organization;regulation of DNA metabolic process;response to chemical stimulus;response to drug;response to endogenous stimulus;response to external stimulu…	cell body;cell part;endoplasmic reticulum;endosome;extracellular space;intracellular membrane-bounded organelle;intracellular non-membrane-bounded organelle;intracellular organelle;lysosome;membrane;neuronal cell body;organelle;vacuole;vesicle	Salivary secretion	1634800000	1625500000	1694900000	5375400000	5471600000	5271300000	1444600000	1377200000	1450300000	4098100000	4106100000	4125300000	2157400000	2224100000	2067500000	2379400000	2173700000	2295400000
P21550	Eno3	aging;alcohol catabolic process;alcohol metabolic process;anatomical structure development;anatomical structure morphogenesis;carbohydrate catabolic process;carbohydrate metabolic process;catabolic process;cellular carbohydrate catabolic process;cellular carbohydrate metabolic process;cellular metabolic process;cellular process;developmental growth;developmental process;generation of precursor me…	binding;carbon-oxygen lyase activity;catalytic activity;cation binding;hydro-lyase activity;ion binding;lyase activity;magnesium ion binding;metal ion binding;phosphopyruvate hydratase activity	cell part;cytoplasmic part;cytosolic part;intracellular part;macromolecular complex;membrane;phosphopyruvate hydratase complex;protein complex	aging;alcohol metabolic process;anatomical structure development;anatomical structure morphogenesis;carbohydrate metabolic process;catabolic process;cellular metabolic process;cellular process;developmental process;generation of precursor metabolites and energy;growth;metabolic process;primary metabolic process;response to chemical stimulus;response to drug;response to stimulus;small molecule met…	cell part;macromolecular complex;membrane;protein complex	Glycolysis / Gluconeogenesis;Methane metabolism;RNA degradation	4964800	3645900	4082500	2802800	3261800	2875000	2849200	3448400	3720000	5680700	5150300	3938800	4632500	5519900	4735000	7235900	6413200	7710500
Q8CGP6	Hist1h2ah	cellular component assembly;cellular component assembly at cellular level;cellular component organization;cellular component organization at cellular level;cellular component organization or biogenesis;cellular component organization or biogenesis at cellular level;cellular macromolecular complex assembly;cellular macromolecular complex subunit organization;cellular process;chromatin organization…	binding;DNA binding;nucleic acid binding	cell part;chromosomal part;intracellular membrane-bounded organelle;intracellular organelle;intracellular organelle part;intracellular part;macromolecular complex;membrane-bounded organelle;nucleosome;nucleus;organelle;organelle part;protein-DNA complex	cellular component assembly;cellular component organization;cellular macromolecular complex assembly;cellular process;chromatin organization;chromosome organization;macromolecular complex assembly;organelle organization	cell part;intracellular membrane-bounded organelle;intracellular organelle;macromolecular complex;nucleosome;nucleus;organelle	Systemic lupus erythematosus	39503000	52324000	48548000	129820000	194490000	182160000	57360000	45957000	47405000	251340000	280580000	272130000	134600000	106670000	99153000	60390000	54786000	56172000
P22777	Serpine1	biological regulation;defense response;defense response to bacterium;defense response to Gram-negative bacterium;multi-organism process;negative regulation of angiogenesis;negative regulation of biological process;negative regulation of developmental process;negative regulation of plasminogen activation;negative regulation of protein processing;negative regulation of response to external stimulus…	endopeptidase inhibitor activity;endopeptidase regulator activity;enzyme inhibitor activity;enzyme regulator activity;peptidase inhibitor activity;peptidase regulator activity;serine-type endopeptidase inhibitor activity	extracellular region part;extracellular space	biological regulation;multi-organism process;response to biotic stimulus;response to stimulus;response to stress	extracellular space		613890000	628020000	653150000	353920000	364150000	370380000	535460000	534640000	550590000	245460000	247780000	246760000	1147800000	1190200000	1170100000	1285300000	1247100000	1291500000
P23116	Eif3a	cellular component assembly;cellular component assembly at cellular level;cellular component organization;cellular component organization at cellular level;cellular component organization or biogenesis;cellular component organization or biogenesis at cellular level;cellular macromolecular complex assembly;cellular macromolecular complex subunit organization;cellular process;formation of translati…	binding;nucleic acid binding;RNA binding;translation factor activity, nucleic acid binding;translation initiation factor activity	cell part;cytoplasmic part;cytoskeletal part;eukaryotic translation initiation factor 3 complex;intracellular non-membrane-bounded organelle;intracellular organelle;intracellular organelle part;intracellular part;macromolecular complex;microtubule organizing center;non-membrane-bounded organelle;nuclear part;nucleolus;organelle;organelle part;protein complex	cellular component assembly;cellular component organization;cellular macromolecular complex assembly;cellular process;macromolecular complex assembly;ribonucleoprotein complex assembly	cell part;intracellular non-membrane-bounded organelle;intracellular organelle;macromolecular complex;microtubule organizing center;nucleolus;organelle;protein complex	RNA transport	75928000	75577000	77542000	61329000	60780000	58957000	68058000	63189000	62290000	65452000	62740000	64888000	59502000	62379000	61969000	63737000	62900000	66835000
P23188	Furin	biological regulation;biosynthetic process;cell proliferation;cellular biosynthetic process;cellular macromolecule metabolic process;cellular metabolic process;cellular process;cellular protein metabolic process;establishment of localization;establishment of localization in cell;hormone metabolic process;macromolecule metabolic process;metabolic process;multicellular organismal process;negative r…	binding;catalytic activity;cation binding;endopeptidase activity;endopeptidase inhibitor activity;endopeptidase regulator activity;enzyme inhibitor activity;enzyme regulator activity;hydrolase activity;ion binding;metal ion binding;peptidase activity;peptidase activity, acting on L-amino acid peptides;peptidase inhibitor activity;peptidase regulator activity;peptide binding;serine hydrolase activ…	cell part;cell surface;clathrin coated vesicle membrane;coated vesicle membrane;cytoplasmic part;cytoplasmic vesicle membrane;cytoplasmic vesicle part;early endosome;endoplasmic reticulum lumen;endoplasmic reticulum part;endosome;extracellular region part;extracellular space;Golgi apparatus part;Golgi membrane;Golgi-associated vesicle membrane;integral to membrane;intracellular membrane-bounded o…	biological regulation;biosynthetic process;cell proliferation;cellular metabolic process;cellular process;establishment of localization;hormone metabolic process;macromolecule metabolic process;metabolic process;multicellular organismal process;peptide metabolic process;primary metabolic process;protein maturation;protein metabolic process;proteolysis;secretion;transport	cell part;cell surface;endosome;extracellular space;intracellular membrane-bounded organelle;intracellular organelle;membrane;organelle;plasma membrane		58703000	54814000	58569000	20912000	24201000	18315000	62509000	60745000	62104000	5580600	4650000	4062700	44692000	44381000	41921000	60150000	59068000	59447000
Q543K9	Pnp	2'-deoxyribonucleotide metabolic process;biological regulation;biosynthetic process;catabolic process;cellular biosynthetic process;cellular catabolic process;cellular metabolic process;cellular nitrogen compound biosynthetic process;cellular nitrogen compound catabolic process;cellular nitrogen compound metabolic process;cellular process;deoxyguanosine catabolic process;deoxyguanosine metabolic …	catalytic activity;purine-nucleoside phosphorylase activity;transferase activity;transferase activity, transferring glycosyl groups;transferase activity, transferring pentosyl groups	cell part;cytoplasmic part;cytosol;intracellular part	biological regulation;biosynthetic process;catabolic process;cellular metabolic process;cellular nitrogen compound metabolic process;cellular process;heterocycle metabolic process;metabolic process;nitrogen compound metabolic process;nucleobase-containing compound catabolic process;nucleobase-containing compound metabolic process;nucleobase-containing small molecule metabolic process;nucleoside m…	cell part;cytosol	Nicotinate and nicotinamide metabolism;Purine metabolism;Pyrimidine metabolism	94842000	85721000	84054000	47708000	59999000	58045000	74028000	77811000	70691000	63038000	58229000	60521000	84364000	88387000	84992000	108600000	106680000	105020000
P23506	Pcmt1	amine metabolic process;carboxylic acid metabolic process;cellular amine metabolic process;cellular amino acid metabolic process;cellular ketone metabolic process;cellular metabolic process;cellular modified amino acid metabolic process;cellular nitrogen compound metabolic process;cellular process;coenzyme metabolic process;cofactor metabolic process;heterocycle metabolic process;metabolic proces…	carboxyl-O-methyltransferase activity;catalytic activity;methyltransferase activity;O-methyltransferase activity;protein carboxyl O-methyltransferase activity;protein methyltransferase activity;protein-L-isoaspartate (D-aspartate) O-methyltransferase activity;S-adenosylmethionine-dependent methyltransferase activity;transferase activity;transferase activity, transferring one-carbon groups	cell part;cytoplasm;intracellular part	amine metabolic process;cellular amino acid metabolic process;cellular ketone metabolic process;cellular metabolic process;cellular nitrogen compound metabolic process;cellular process;cofactor metabolic process;heterocycle metabolic process;metabolic process;nitrogen compound metabolic process;nucleobase-containing compound metabolic process;nucleobase-containing small molecule metabolic process…	cell part;cytoplasm		19532000	18875000	18899000	13399000	12432000	12965000	14175000	13771000	14627000	16334000	15018000	14456000	13025000	16205000	14375000	17000000	17535000	16870000
P24288	Bcat1	amine biosynthetic process;amine catabolic process;amine metabolic process;biological regulation;biosynthetic process;branched chain family amino acid biosynthetic process;branched chain family amino acid catabolic process;branched chain family amino acid metabolic process;carboxylic acid biosynthetic process;carboxylic acid catabolic process;carboxylic acid metabolic process;catabolic process;ce…	branched-chain-amino-acid transaminase activity;catalytic activity;L-isoleucine transaminase activity;L-leucine transaminase activity;L-valine transaminase activity;transaminase activity;transferase activity;transferase activity, transferring nitrogenous groups	cell part;cytoplasmic part;cytosol;intracellular membrane-bounded organelle;intracellular organelle;intracellular part;membrane-bounded organelle;mitochondrion;organelle	amine metabolic process;biological regulation;biosynthetic process;catabolic process;cellular amino acid metabolic process;cellular ketone metabolic process;cellular metabolic process;cellular nitrogen compound metabolic process;cellular process;metabolic process;nitrogen compound metabolic process;organic acid metabolic process;primary metabolic process;regulation of cell cycle;regulation of mit…	cell part;cytosol;intracellular membrane-bounded organelle;intracellular organelle;mitochondrion;organelle	Pantothenate and CoA biosynthesis;Valine, leucine and isoleucine biosynthesis;Valine, leucine and isoleucine degradation	22627000	23356000	20808000	12699000	13934000	12595000	17317000	16783000	17306000	17020000	15807000	16423000	20595000	19883000	18232000	24024000	23497000	26480000
P24369	Ppib	cellular macromolecule metabolic process;cellular metabolic process;cellular process;cellular protein metabolic process;macromolecule metabolic process;macromolecule modification;metabolic process;peptidyl-amino acid modification;peptidyl-proline modification;primary metabolic process;protein folding;protein metabolic process;protein modification process;protein peptidyl-prolyl isomerization	binding;catalytic activity;cis-trans isomerase activity;isomerase activity;peptide binding;peptidyl-prolyl cis-trans isomerase activity	cell part;cytoplasmic membrane-bounded vesicle;cytoplasmic part;cytoplasmic vesicle;endoplasmic reticulum lumen;endoplasmic reticulum part;intracellular membrane-bounded organelle;intracellular organelle;intracellular organelle lumen;intracellular organelle part;intracellular part;melanosome;membrane-bounded organelle;membrane-bounded vesicle;membrane-enclosed lumen;organelle;organelle lumen;orga…	cellular metabolic process;cellular process;macromolecule metabolic process;macromolecule modification;metabolic process;peptidyl-amino acid modification;primary metabolic process;protein folding;protein metabolic process;protein modification process	cell part;cytoplasmic membrane-bounded vesicle;intracellular membrane-bounded organelle;intracellular organelle;organelle;vesicle		229300000	245280000	239960000	108930000	116730000	101980000	168310000	167090000	161400000	84974000	78625000	81921000	166220000	165820000	148490000	239830000	228430000	226050000
P24527	Lta4h	alkene biosynthetic process;biosynthetic process;carboxylic acid biosynthetic process;carboxylic acid metabolic process;catabolic process;cellular alkene metabolic process;cellular biosynthetic process;cellular catabolic process;cellular ketone metabolic process;cellular lipid metabolic process;cellular metabolic process;cellular process;fatty acid biosynthetic process;fatty acid metabolic proces…	aminopeptidase activity;binding;catalytic activity;cation binding;epoxide hydrolase activity;ether hydrolase activity;exopeptidase activity;hydrolase activity;hydrolase activity, acting on ether bonds;ion binding;leukotriene-A4 hydrolase activity;metal ion binding;metallopeptidase activity;peptidase activity;peptidase activity, acting on L-amino acid peptides;transition metal ion binding;zinc ion…	cell part;cytoplasm;intracellular membrane-bounded organelle;intracellular organelle;intracellular part;membrane-bounded organelle;nucleus;organelle	biosynthetic process;catabolic process;cellular alkene metabolic process;cellular ketone metabolic process;cellular lipid metabolic process;cellular metabolic process;cellular process;lipid metabolic process;macromolecule metabolic process;metabolic process;organic acid metabolic process;peptide metabolic process;primary metabolic process;protein metabolic process;proteolysis;small molecule metab…	cell part;cytoplasm;intracellular membrane-bounded organelle;intracellular organelle;nucleus;organelle	Arachidonic acid metabolism	18760000	18854000	18810000	13268000	14997000	13602000	15902000	15522000	15317000	15606000	11772000	16708000	13851000	14728000	13969000	19738000	18981000	18169000
P24547	Impdh2	anatomical structure development;biosynthetic process;cell activation;cell proliferation;cellular biosynthetic process;cellular component assembly;cellular component organization;cellular component organization or biogenesis;cellular metabolic process;cellular nitrogen compound biosynthetic process;cellular nitrogen compound metabolic process;cellular process;cellular response to chemical stimulu…	binding;catalytic activity;cation binding;DNA binding;IMP dehydrogenase activity;ion binding;metal ion binding;nucleic acid binding;nucleotide binding;oxidoreductase activity;oxidoreductase activity, acting on CH-OH group of donors;oxidoreductase activity, acting on the CH-OH group of donors, NAD or NADP as acceptor;RNA binding	cell part;cytoplasm;cytoplasmic part;intracellular membrane-bounded organelle;intracellular organelle;intracellular organelle part;intracellular part;membrane;membrane-bounded organelle;microbody;microbody membrane;microbody part;nucleus;organelle;organelle membrane;organelle part;peroxisomal membrane;peroxisomal part	anatomical structure development;biosynthetic process;cell activation;cell proliferation;cellular component assembly;cellular component organization;cellular metabolic process;cellular nitrogen compound metabolic process;cellular process;developmental process;heterocycle metabolic process;immune system process;macromolecular complex assembly;metabolic process;nitrogen compound metabolic process;n…	cell part;cytoplasm;intracellular membrane-bounded organelle;intracellular organelle;membrane;microbody;nucleus;organelle	Drug metabolism - other enzymes;Purine metabolism	13085000	13438000	13502000	41301000	43476000	35623000	14183000	16361000	15080000	26890000	24707000	26013000	11500000	11162000	10045000	6948200	7575000	6659600
P25119	Tnfrsf1b	biological regulation;cell death;cell proliferation;cellular process;cellular response to biotic stimulus;cellular response to chemical stimulus;cellular response to growth factor stimulus;cellular response to lipopolysaccharide;cellular response to molecule of bacterial origin;cellular response to organic substance;cellular response to stimulus;death;defense response;immune response;immune syste…	binding;cytokine binding;death receptor activity;molecular transducer activity;protein binding;receptor activity;signal transducer activity;signaling receptor activity;transmembrane signaling receptor activity;tumor necrosis factor binding;tumor necrosis factor receptor activity	axon part;cell body;cell part;cell projection part;cytoplasmic part;integral to membrane;intracellular membrane-bounded organelle;intracellular organelle;intracellular part;intrinsic to membrane;membrane part;membrane raft;membrane-bounded organelle;neuronal cell body;nucleus;organelle;perinuclear region of cytoplasm;varicosity	biological regulation;cell death;cell proliferation;cellular process;death;immune system process;response to biotic stimulus;response to chemical stimulus;response to stimulus;response to stress	cell body;cell part;intracellular membrane-bounded organelle;intracellular organelle;neuronal cell body;nucleus;organelle	Adipocytokine signaling pathway;Amyotrophic lateral sclerosis (ALS);Cytokine-cytokine receptor interaction	181100000	187000000	190750000	249140000	245370000	270970000	196720000	184890000	200790000	20959000	19973000	21447000	176740000	190810000	177450000	195850000	206680000	204890000
P25444	Rps2	biosynthetic process;cellular biosynthetic process;cellular macromolecule biosynthetic process;cellular macromolecule metabolic process;cellular metabolic process;cellular process;cellular protein metabolic process;macromolecule biosynthetic process;macromolecule metabolic process;metabolic process;primary metabolic process;protein metabolic process;translation	binding;nucleic acid binding;RNA binding;structural constituent of ribosome;structural molecule activity	cell part;intracellular organelle part;intracellular part;macromolecular complex;organelle part;ribonucleoprotein complex;small ribosomal subunit	biosynthetic process;cellular metabolic process;cellular process;macromolecule metabolic process;metabolic process;primary metabolic process;protein metabolic process;translation	cell part;macromolecular complex;ribonucleoprotein complex;small ribosomal subunit	Ribosome	85026000	82831000	84300000	41070000	45836000	39005000	64437000	65103000	64281000	41279000	47854000	43828000	69912000	68597000	75343000	82581000	91378000	89491000
P26039	Tln1	actin cytoskeleton organization;actin filament-based process;biological adhesion;biological regulation;cell adhesion;cell junction assembly;cell junction organization;cell-substrate junction assembly;cellular component assembly;cellular component assembly at cellular level;cellular component organization;cellular component organization at cellular level;cellular component organization or biogenes…	structural constituent of cytoskeleton;structural molecule activity	actin cytoskeleton;adherens junction;anchoring junction;cell junction;cell part;cell projection;cell projection membrane;cell projection part;cell-substrate adherens junction;cell-substrate junction;centrosome;cytoplasm;cytoplasmic part;cytoskeletal part;cytoskeleton;focal adhesion;intracellular membrane-bounded organelle;intracellular non-membrane-bounded organelle;intracellular organelle;intrac…	biological adhesion;biological regulation;cell adhesion;cell junction organization;cellular component assembly;cellular component organization;cellular process;cytoskeleton organization;organelle organization	cell part;cell projection;centrosome;cytoplasm;cytoskeleton;intracellular membrane-bounded organelle;intracellular non-membrane-bounded organelle;intracellular organelle;microtubule organizing center;organelle	Focal adhesion	710770000	726510000	714430000	413250000	407440000	418630000	641850000	614230000	605460000	366610000	359590000	355630000	446840000	472670000	457700000	507170000	500790000	500870000
P26040	Ezr	actin cytoskeleton organization;actin filament bundle assembly;actin filament organization;actin filament-based process;biological adhesion;biological regulation;cell adhesion;cell differentiation;cell-cell adhesion;cellular component assembly;cellular component assembly at cellular level;cellular component organization;cellular component organization at cellular level;cellular component organiza…	actin binding;actin filament binding;binding;cell adhesion molecule binding;cytoskeletal protein binding;protein binding	actin filament;adherens junction;anchoring junction;apical plasma membrane;basolateral plasma membrane;cell cortex;cell junction;cell part;cell projection;cell projection membrane;cell projection part;cell-substrate adherens junction;cell-substrate junction;cytoplasmic part;cytoskeletal part;cytosol;extrinsic to membrane;filopodium;focal adhesion;intracellular non-membrane-bounded organelle;intra…	biological adhesion;biological regulation;cell adhesion;cell differentiation;cellular component assembly;cellular component organization;cellular process;cytoskeleton organization;developmental process;establishment or maintenance of cell polarity;membrane docking;organelle organization	cell cortex;cell part;cell projection;cytosol;filopodium;intracellular non-membrane-bounded organelle;intracellular organelle;macromolecular complex;microtubule organizing center;microvillus;nucleolus;organelle;protein complex	Gastric acid secretion;Leukocyte transendothelial migration;Pathogenic Escherichia coli infection;Regulation of actin cytoskeleton	14413000	15547000	16540000	16145000	15488000	13323000	12145000	14320000	13386000	19011000	19431000	19295000	19423000	20401000	19635000	18467000	20737000	20800000
P26041	Msn	biological adhesion;biological regulation;cell adhesion;cell migration;cell motility;cell-cell adhesion;cellular component movement;cellular process;immune system process;leukocyte cell-cell adhesion;leukocyte migration;locomotion;membrane docking;membrane to membrane docking;regulation of biological process;regulation of cell migration;regulation of cell motility;regulation of cellular component…		adherens junction;anchoring junction;apical plasma membrane;basolateral plasma membrane;cell junction;cell part;cell projection;cell projection membrane;cell projection part;cell-substrate adherens junction;cell-substrate junction;cytoplasm;cytoskeleton;extrinsic to membrane;filopodium;focal adhesion;intracellular non-membrane-bounded organelle;intracellular organelle;intracellular organelle part…	biological adhesion;biological regulation;cell adhesion;cell motility;cellular component movement;cellular process;immune system process;locomotion;membrane docking	cell part;cell projection;cytoplasm;cytoskeleton;filopodium;intracellular non-membrane-bounded organelle;intracellular organelle;nucleolus;organelle	Leukocyte transendothelial migration;Measles;Regulation of actin cytoskeleton	617470000	610230000	594810000	430520000	436180000	441560000	484940000	488970000	497540000	493290000	488560000	494570000	519080000	527780000	527190000	676560000	671920000	677130000
P26043	Rdx	actin filament capping;apical protein localization;asymmetric protein localization;biological regulation;cell projection assembly;cell projection organization;cellular component assembly;cellular component assembly at cellular level;cellular component organization;cellular component organization at cellular level;cellular component organization or biogenesis;cellular component organization or bio…		adherens junction;anchoring junction;apical part of cell;cell division site part;cell junction;cell part;cell projection;cell-substrate adherens junction;cell-substrate junction;cleavage furrow;cytoplasm;cytoskeleton;extrinsic to membrane;filopodium;focal adhesion;intracellular non-membrane-bounded organelle;intracellular organelle;intracellular part;lamellipodium;membrane;membrane part;microvill…	biological regulation;cellular component assembly;cellular component organization;cellular process;localization;regulation of organelle organization	apical part of cell;cell part;cell projection;cytoplasm;cytoskeleton;filopodium;intracellular non-membrane-bounded organelle;intracellular organelle;membrane;microvillus;organelle;plasma membrane	Regulation of actin cytoskeleton	9454000	8940700	7316800	5322600	11211000	7127600	9004200	7438900	8520200	13500000	11845000	10363000	10207000	11950000	9770000	11261000	11486000	10413000
P26350	Ptma			cell part;intracellular membrane-bounded organelle;intracellular organelle;intracellular part;membrane-bounded organelle;nucleus;organelle		cell part;intracellular membrane-bounded organelle;intracellular organelle;nucleus;organelle		28896000	29984000	28037000	31181000	33818000	31077000	22301000	21135000	22506000	40906000	40506000	38508000	47914000	44396000	51518000	83083000	99789000	89991000
P26369	U2af2	biological regulation;cellular macromolecule metabolic process;cellular metabolic process;cellular nitrogen compound metabolic process;cellular process;macromolecule metabolic process;metabolic process;mRNA metabolic process;mRNA processing;negative regulation of biological process;negative regulation of cellular metabolic process;negative regulation of cellular process;negative regulation of mac…	binding;nucleic acid binding;nucleotide binding;RNA binding	cell part;intracellular organelle part;intracellular part;macromolecular complex;nuclear body;nuclear part;nuclear speck;nucleoplasm part;organelle part;ribonucleoprotein complex;spliceosomal complex	biological regulation;cellular metabolic process;cellular nitrogen compound metabolic process;cellular process;macromolecule metabolic process;metabolic process;mRNA metabolic process;mRNA processing;nitrogen compound metabolic process;nucleobase-containing compound metabolic process;primary metabolic process;RNA metabolic process;RNA processing;RNA splicing	cell part;macromolecular complex;ribonucleoprotein complex;spliceosomal complex	Spliceosome	15105000	16854000	15126000	20603000	23697000	27654000	14544000	13763000	13611000	21169000	20510000	21880000	16898000	16382000	20286000	15628000	14869000	13389000
P26516	Psmd7			cell part;intracellular part;macromolecular complex;proteasome complex;protein complex		cell part;macromolecular complex;proteasome complex;protein complex	Proteasome	9683800	9910000	9986000	19104000	21585000	14273000	12321000	10351000	11543000	12116000	13469000	11814000	10753000	9449800	9846800	7958200	7160700	7283200
P26638	Sars	amine metabolic process;amino acid activation;carboxylic acid metabolic process;cellular amine metabolic process;cellular amino acid metabolic process;cellular ketone metabolic process;cellular macromolecule metabolic process;cellular metabolic process;cellular nitrogen compound metabolic process;cellular process;macromolecule metabolic process;metabolic process;ncRNA metabolic process;nitrogen c…	adenyl nucleotide binding;adenyl ribonucleotide binding;aminoacyl-tRNA ligase activity;ATP binding;binding;catalytic activity;ligase activity;ligase activity, forming aminoacyl-tRNA and related compounds;ligase activity, forming carbon-oxygen bonds;nucleotide binding;purine nucleotide binding;purine ribonucleoside triphosphate binding;purine ribonucleotide binding;ribonucleotide binding;serine-tR…	cell part;cytoplasmic part;intracellular membrane-bounded organelle;intracellular organelle;intracellular part;membrane-bounded organelle;mitochondrion;organelle	amine metabolic process;cellular amino acid metabolic process;cellular ketone metabolic process;cellular metabolic process;cellular nitrogen compound metabolic process;cellular process;macromolecule metabolic process;metabolic process;nitrogen compound metabolic process;nucleobase-containing compound metabolic process;organic acid metabolic process;primary metabolic process;RNA metabolic process;…	cell part;intracellular membrane-bounded organelle;intracellular organelle;mitochondrion;organelle	Aminoacyl-tRNA biosynthesis	194630000	194360000	205740000	83541000	88108000	93290000	175750000	161780000	164490000	104340000	104890000	107080000	158380000	150540000	152750000	179060000	169010000	182260000
P26883	Fkbp1a	anatomical structure formation involved in morphogenesis;anatomical structure morphogenesis;biological regulation;calcium ion homeostasis;calcium ion transport;calcium ion transport into cytosol;cardiac muscle tissue morphogenesis;cation homeostasis;cation transport;cell activation;cell proliferation;cell surface receptor linked signaling pathway;cellular calcium ion homeostasis;cellular cation h…	binding;catalytic activity;cis-trans isomerase activity;drug binding;FK506 binding;isomerase activity;macrolide binding;peptidyl-prolyl cis-trans isomerase activity	axon;axon part;axon terminus;cell part;cell projection;cell projection part;cytoplasmic part;cytosol;endoplasmic reticulum membrane;endoplasmic reticulum part;intracellular organelle part;intracellular part;membrane;membrane part;neuron projection;neuron projection terminus;organelle membrane;organelle part;sarcoplasmic reticulum membrane	anatomical structure formation involved in morphogenesis;anatomical structure morphogenesis;biological regulation;cell activation;cell proliferation;cellular homeostasis;cellular ion homeostasis;cellular metabolic process;cellular process;developmental process;establishment of localization;homeostatic process;immune system process;ion transport;macromolecule metabolic process;metabolic process;mu…	cell part;cell projection;cytosol;membrane;neuron projection		134990000	144940000	132850000	79159000	78048000	83797000	102930000	98413000	94217000	97012000	95370000	102630000	109870000	105300000	96382000	126570000	122190000	117110000
P27048	Snrpb	cellular macromolecule metabolic process;cellular metabolic process;cellular nitrogen compound metabolic process;cellular process;macromolecule metabolic process;metabolic process;mRNA metabolic process;mRNA processing;nitrogen compound metabolic process;nucleic acid metabolic process;nucleobase-containing compound metabolic process;primary metabolic process;RNA metabolic process;RNA processing;R…	binding;histone pre-mRNA DCP binding;nucleic acid binding;RNA binding	catalytic step 2 spliceosome;cell part;cytoplasm;histone pre-mRNA 3'end processing complex;intracellular organelle part;intracellular part;macromolecular complex;nuclear part;organelle part;ribonucleoprotein complex;small nuclear ribonucleoprotein complex;spliceosomal complex;U12-type spliceosomal complex;U7 snRNP	cellular metabolic process;cellular nitrogen compound metabolic process;cellular process;macromolecule metabolic process;metabolic process;mRNA metabolic process;mRNA processing;nitrogen compound metabolic process;nucleobase-containing compound metabolic process;primary metabolic process;RNA metabolic process;RNA processing;RNA splicing	cell part;cytoplasm;macromolecular complex;ribonucleoprotein complex;small nuclear ribonucleoprotein complex;spliceosomal complex	Spliceosome;Systemic lupus erythematosus	37535000	40590000	38840000	35677000	36598000	37055000	32971000	36123000	35472000	36212000	36300000	38791000	34944000	35002000	32393000	37483000	36101000	35003000
P27546-2	Map4	cell cycle process;cell division;cellular component movement;cellular component organization;cellular component organization at cellular level;cellular component organization or biogenesis;cellular component organization or biogenesis at cellular level;cellular process;cytoskeleton organization;establishment of localization;establishment of localization in cell;establishment of organelle localiza…	binding;cytoskeletal protein binding;microtubule binding;protein binding;tubulin binding	cell part;cytoplasm;cytoskeletal part;intracellular non-membrane-bounded organelle;intracellular organelle;intracellular organelle part;intracellular part;macromolecular complex;membrane;microtubule;mitotic spindle;non-membrane-bounded organelle;organelle;organelle part;plasma membrane;protein complex;spindle	cell division;cellular component movement;cellular component organization;cellular process;cytoskeleton organization;establishment of localization;organelle organization	cell part;cytoplasm;intracellular non-membrane-bounded organelle;intracellular organelle;macromolecular complex;membrane;organelle;plasma membrane;protein complex		6226700	6360400	5939600	4060200	6214600	5078400	3689400	4390900	4570600	4300000	5281600	4140900	5204700	6100100	5376700	6662700	6718300	7332600
P27612	Plaa	defense response;inflammatory response;response to stimulus;response to stress;response to wounding	enzyme activator activity;enzyme regulator activity;lipase activator activity;phospholipase A2 activator activity;phospholipase activator activity		response to stimulus;response to stress		Protein processing in endoplasmic reticulum	6317900	6583400	5948600	10127000	9147800	11973000	9040400	6063100	7564300	10478000	9659400	8387500	6567200	8248800	7689000	8762100	7446900	9476700
P27659	Rpl3	biosynthetic process;cellular biosynthetic process;cellular macromolecule biosynthetic process;cellular macromolecule metabolic process;cellular metabolic process;cellular process;cellular protein metabolic process;cellular response to chemical stimulus;cellular response to cytokine stimulus;cellular response to interleukin-4;cellular response to organic substance;cellular response to stimulus;ma…	structural constituent of ribosome;structural molecule activity	cell part;cytosolic large ribosomal subunit;intracellular non-membrane-bounded organelle;intracellular organelle;intracellular organelle part;intracellular part;large ribosomal subunit;macromolecular complex;non-membrane-bounded organelle;nuclear part;nucleolus;organelle;organelle part;ribonucleoprotein complex	biosynthetic process;cellular metabolic process;cellular process;macromolecule metabolic process;metabolic process;primary metabolic process;protein metabolic process;response to chemical stimulus;response to stimulus;translation	cell part;intracellular non-membrane-bounded organelle;intracellular organelle;macromolecular complex;nucleolus;organelle;ribonucleoprotein complex	Ribosome	47694000	45724000	46731000	12419000	14186000	16607000	29129000	34770000	34574000	18978000	17624000	16177000	40859000	42286000	37919000	48601000	49194000	52077000
P27773	Pdia3	biological regulation;cell redox homeostasis;cellular homeostasis;cellular macromolecule metabolic process;cellular metabolic process;cellular process;cellular protein metabolic process;glycerol ether metabolic process;homeostatic process;macromolecule metabolic process;metabolic process;organic ether metabolic process;positive regulation of apoptosis;positive regulation of biological process;pos…	catalytic activity;disulfide oxidoreductase activity;electron carrier activity;intramolecular oxidoreductase activity;intramolecular oxidoreductase activity, interconverting keto- and enol-groups;intramolecular oxidoreductase activity, transposing S-S bonds;isomerase activity;oxidoreductase activity;oxidoreductase activity, acting on a sulfur group of donors;protein disulfide isomerase activity;p…	cell part;cell surface;cytoplasmic membrane-bounded vesicle;cytoplasmic part;cytoplasmic vesicle;endoplasmic reticulum lumen;endoplasmic reticulum part;intracellular membrane-bounded organelle;intracellular organelle;intracellular organelle lumen;intracellular organelle part;intracellular part;melanosome;membrane-bounded organelle;membrane-bounded vesicle;membrane-enclosed lumen;organelle;organel…	biological regulation;cellular homeostasis;cellular metabolic process;cellular process;glycerol ether metabolic process;homeostatic process;macromolecule metabolic process;metabolic process;primary metabolic process;protein folding;protein metabolic process;small molecule metabolic process	cell part;cell surface;cytoplasmic membrane-bounded vesicle;intracellular membrane-bounded organelle;intracellular organelle;organelle;vesicle	Antigen processing and presentation;Protein processing in endoplasmic reticulum	1117500000	1085700000	1107500000	678270000	730970000	705660000	1050100000	1056100000	1055400000	907630000	931220000	940540000	623830000	661130000	597000000	627290000	617270000	630160000
P28063	Psmb8	antigen processing and presentation;cell differentiation;cellular developmental process;cellular process;developmental process;fat cell differentiation;immune system process;macromolecule metabolic process;metabolic process;primary metabolic process;protein metabolic process;proteolysis;proteolysis involved in cellular protein catabolic process	catalytic activity;endopeptidase activity;hydrolase activity;peptidase activity;peptidase activity, acting on L-amino acid peptides;threonine-type endopeptidase activity;threonine-type peptidase activity	cell part;cytoplasmic part;cytosol;intracellular membrane-bounded organelle;intracellular organelle;intracellular part;macromolecular complex;membrane-bounded organelle;nucleus;organelle;proteasome core complex;protein complex	cell differentiation;cellular process;developmental process;immune system process;macromolecule metabolic process;metabolic process;primary metabolic process;protein metabolic process;proteolysis;proteolysis involved in cellular protein catabolic process	cell part;cytosol;intracellular membrane-bounded organelle;intracellular organelle;macromolecular complex;nucleus;organelle;protein complex	Proteasome	27479000	28864000	29811000	20950000	25547000	23066000	22411000	23351000	20300000	35994000	34897000	32117000	36052000	39200000	36394000	39519000	37866000	35665000
P28271	Aco1	acetyl-CoA catabolic process;acetyl-CoA metabolic process;biological regulation;carboxylic acid metabolic process;catabolic process;cation homeostasis;cellular catabolic process;cellular cation homeostasis;cellular chemical homeostasis;cellular homeostasis;cellular ion homeostasis;cellular iron ion homeostasis;cellular ketone metabolic process;cellular metabolic process;cellular metal ion homeost…	4 iron, 4 sulfur cluster binding;aconitate hydratase activity;binding;carbon-oxygen lyase activity;catalytic activity;cation binding;citrate hydro-lyase (cis-aconitate-forming) activity;hydro-lyase activity;ion binding;iron-responsive element binding;iron-sulfur cluster binding;isocitrate hydro-lyase (cis-aconitate-forming) activity;lyase activity;metal cluster binding;metal ion binding;mRNA bind…	cell part;cytoplasmic part;cytosol;intracellular membrane-bounded organelle;intracellular organelle;intracellular part;membrane-bounded organelle;mitochondrion;organelle	biological regulation;catabolic process;cellular homeostasis;cellular ion homeostasis;cellular ketone metabolic process;cellular metabolic process;cellular process;cofactor metabolic process;developmental process;homeostatic process;metabolic process;multicellular organismal process;organic acid metabolic process;post-embryonic development;regulation of translation;response to chemical stimulus;r…	cell part;cytosol;intracellular membrane-bounded organelle;intracellular organelle;mitochondrion;organelle	Carbon fixation pathways in prokaryotes;Citrate cycle (TCA cycle);Glyoxylate and dicarboxylate metabolism	3538500	3520800	3211200	2773400	3125600	3119000	4110800	3611100	2792000	3483200	3751200	3171600	2544300	2109300	2585600	2308000	2678600	2537600
P28352	Apex1	aging;biological regulation;biosynthetic process;cell redox homeostasis;cellular biosynthetic process;cellular homeostasis;cellular macromolecule biosynthetic process;cellular macromolecule metabolic process;cellular metabolic process;cellular nitrogen compound metabolic process;cellular process;cellular response to cAMP;cellular response to chemical stimulus;cellular response to endogenous stimu…	3'-5' exonuclease activity;binding;carbon-oxygen lyase activity;catalytic activity;cation binding;chromatin binding;chromatin DNA binding;damaged DNA binding;deoxyribonuclease activity;DNA binding;DNA-(apurinic or apyrimidinic site) lyase activity;endodeoxyribonuclease activity;endonuclease activity;endoribonuclease activity;exonuclease activity;hydrolase activity;hydrolase activity, acting on es…	cell part;centrosome;cytoplasmic part;cytoskeletal part;endoplasmic reticulum;intracellular membrane-bounded organelle;intracellular non-membrane-bounded organelle;intracellular organelle;intracellular organelle part;intracellular part;macromolecular complex;membrane-bounded organelle;microtubule organizing center;mitochondrion;non-membrane-bounded organelle;nuclear body;nuclear part;nuclear spec…	aging;biological regulation;biosynthetic process;cellular homeostasis;cellular metabolic process;cellular nitrogen compound metabolic process;cellular process;developmental process;DNA metabolic process;DNA modification;DNA recombination;DNA repair;homeostatic process;macromolecule metabolic process;macromolecule modification;metabolic process;mRNA metabolic process;nitrogen compound metabolic pr…	cell part;centrosome;endoplasmic reticulum;intracellular membrane-bounded organelle;intracellular non-membrane-bounded organelle;intracellular organelle;macromolecular complex;microtubule organizing center;mitochondrion;nucleolus;organelle;protein complex;transcription factor complex	Base excision repair	64852000	60426000	61775000	56833000	58431000	54903000	44352000	53433000	48206000	75318000	80190000	74674000	64179000	60084000	61238000	69780000	64047000	71259000
P28474	Adh5	aging;alcohol catabolic process;alcohol metabolic process;aldehyde catabolic process;biological regulation;catabolic process;cellular aldehyde metabolic process;cellular catabolic process;cellular lipid metabolic process;cellular macromolecule metabolic process;cellular metabolic process;cellular process;cellular protein metabolic process;developmental process;diterpenoid metabolic process;ethano…	alcohol dehydrogenase (NAD) activity;binding;carboxylic acid binding;catalytic activity;cation binding;fatty acid binding;formaldehyde dehydrogenase activity;ion binding;lipid binding;metal ion binding;monocarboxylic acid binding;oxidoreductase activity;oxidoreductase activity, acting on CH-OH group of donors;oxidoreductase activity, acting on the aldehyde or oxo group of donors;oxidoreductase ac…	cell part;cytoplasmic part;intracellular membrane-bounded organelle;intracellular organelle;intracellular part;membrane-bounded organelle;mitochondrion;nucleus;organelle	aging;alcohol metabolic process;biological regulation;catabolic process;cellular aldehyde metabolic process;cellular lipid metabolic process;cellular metabolic process;cellular process;developmental process;lipid metabolic process;macromolecule metabolic process;macromolecule modification;metabolic process;multicellular organismal process;peptidyl-amino acid modification;primary metabolic process…	cell part;intracellular membrane-bounded organelle;intracellular organelle;mitochondrion;nucleus;organelle	Chloroalkane and chloroalkene degradation;Drug metabolism - cytochrome P450;Fatty acid metabolism;Glycolysis / Gluconeogenesis;Metabolism of xenobiotics by cytochrome P450;Methane metabolism;Naphthalene degradation;Retinol metabolism;Tyrosine metabolism	13163000	13553000	12049000	15799000	19977000	17937000	12082000	14649000	14583000	16619000	18015000	15517000	13288000	11997000	12099000	10878000	9053500	9032600
P28650	Adssl1	AMP biosynthetic process;AMP metabolic process;biosynthetic process;cellular biosynthetic process;cellular metabolic process;cellular nitrogen compound biosynthetic process;cellular nitrogen compound metabolic process;cellular process;'de novo' AMP biosynthetic process;heterocycle biosynthetic process;heterocycle metabolic process;metabolic process;nitrogen compound metabolic process;nucleobase-c…	adenylosuccinate synthase activity;binding;catalytic activity;cation binding;GTP binding;guanyl nucleotide binding;guanyl ribonucleotide binding;ion binding;ligase activity;ligase activity, forming carbon-nitrogen bonds;magnesium ion binding;metal ion binding;nucleotide binding;purine nucleotide binding;purine ribonucleoside triphosphate binding;purine ribonucleotide binding;ribonucleotide binding	cell part;cytoplasm;intracellular part;membrane	biosynthetic process;cellular metabolic process;cellular nitrogen compound metabolic process;cellular process;heterocycle metabolic process;metabolic process;nitrogen compound metabolic process;nucleobase-containing compound metabolic process;nucleobase-containing small molecule metabolic process;nucleotide metabolic process;primary metabolic process;small molecule metabolic process	cell part;cytoplasm;membrane	Alanine, aspartate and glutamate metabolism;Purine metabolism	8108400	8657800	7000000	9118200	9220300	12332000	5401800	6607600	5335500	11133000	9759800	10506000	6219700	6531000	6911700	5481200	5422400	4752800
J3QP68	Gm4204	cellular component assembly;cellular component assembly at cellular level;cellular component organization;cellular component organization at cellular level;cellular component organization or biogenesis;cellular component organization or biogenesis at cellular level;cellular macromolecular complex assembly;cellular macromolecular complex subunit organization;cellular process;chromatin organization…		cell part;intracellular membrane-bounded organelle;intracellular organelle;intracellular part;membrane-bounded organelle;nucleus;organelle	cellular component assembly;cellular component organization;cellular macromolecular complex assembly;cellular process;chromatin organization;chromosome organization;macromolecular complex assembly;organelle organization	cell part;intracellular membrane-bounded organelle;intracellular organelle;nucleus;organelle		117090000	111150000	115510000	63318000	72083000	72294000	122470000	104440000	102750000	87854000	86915000	83384000	73736000	78346000	72067000	71286000	66603000	68221000
P28798	Grn	biological regulation;blastocyst hatching;developmental process;embryo implantation;hatching;organism emergence from protective structure;positive regulation of biological process;positive regulation of cell proliferation;positive regulation of cellular process;positive regulation of epithelial cell proliferation;regulation of biological process;regulation of cell proliferation;regulation of cell…		cell part;cytoplasmic part;extracellular region part;extracellular space;intracellular membrane-bounded organelle;intracellular organelle;intracellular part;membrane-bounded organelle;mitochondrion;organelle	biological regulation;developmental process	cell part;extracellular space;intracellular membrane-bounded organelle;intracellular organelle;mitochondrion;organelle		405040000	410080000	413300000	1424600000	1383400000	1494200000	435060000	437680000	428650000	998500000	996130000	1047700000	702600000	724750000	618310000	682160000	656260000	661660000
P29341	Pabpc1	biological regulation;catabolic process;cellular catabolic process;cellular macromolecule catabolic process;cellular macromolecule metabolic process;cellular metabolic process;cellular nitrogen compound metabolic process;cellular process;gene silencing;gene silencing by RNA;macromolecule catabolic process;macromolecule metabolic process;metabolic process;mRNA catabolic process;mRNA metabolic proc…	binding;mRNA binding;nucleic acid binding;nucleotide binding;poly(A) RNA binding;poly-purine tract binding;RNA binding;single-stranded RNA binding	cell part;cytoplasmic part;intracellular non-membrane-bounded organelle;intracellular organelle;intracellular organelle part;intracellular part;macromolecular complex;non-membrane-bounded organelle;nuclear part;organelle;organelle part;ribonucleoprotein complex;RNA granule;spliceosomal complex;stress granule	biological regulation;catabolic process;cellular metabolic process;cellular nitrogen compound metabolic process;cellular process;gene silencing;macromolecule metabolic process;metabolic process;mRNA metabolic process;mRNA processing;nitrogen compound metabolic process;nucleobase-containing compound metabolic process;primary metabolic process;RNA catabolic process;RNA metabolic process;RNA process…	cell part;intracellular non-membrane-bounded organelle;intracellular organelle;macromolecular complex;organelle;ribonucleoprotein complex;spliceosomal complex	mRNA surveillance pathway;RNA degradation;RNA transport	167830000	159920000	168930000	133910000	132070000	134040000	144900000	137370000	143900000	131450000	126700000	134090000	165350000	166190000	156410000	181040000	180390000	182550000
P29351	Ptpn6	activation of immune response;antigen receptor-mediated signaling pathway;B cell receptor signaling pathway;biological regulation;cell differentiation;cell killing;cell proliferation;cell surface receptor linked signaling pathway;cellular developmental process;cellular process;cellular response to chemical stimulus;cellular response to cytokine stimulus;cellular response to organic substance;cell…	binding;catalytic activity;hydrolase activity;hydrolase activity, acting on ester bonds;molecular transducer activity;phosphatase activity;phosphoprotein phosphatase activity;phosphoric ester hydrolase activity;protein binding;protein domain specific binding;protein tyrosine phosphatase activity;receptor activity;SH2 domain binding;SH3 domain binding;signal transducer activity;signaling receptor …	alpha-beta T cell receptor complex;cell part;cytoplasmic part;cytosol;intracellular membrane-bounded organelle;intracellular organelle;intracellular part;macromolecular complex;membrane part;membrane-bounded organelle;nucleus;organelle;plasma membrane part;protein complex;receptor complex;T cell receptor complex	biological regulation;cell differentiation;cell killing;cell proliferation;cellular process;developmental process;immune system process;regulation of protein modification process;response to chemical stimulus;response to stimulus;response to stress;signal transduction	cell part;cytosol;intracellular membrane-bounded organelle;intracellular organelle;macromolecular complex;nucleus;organelle;protein complex;receptor complex	Adherens junction;B cell receptor signaling pathway;Jak-STAT signaling pathway;Leishmaniasis;Natural killer cell mediated cytotoxicity;T cell receptor signaling pathway	34063000	36255000	34978000	108730000	110220000	109980000	51897000	51820000	52217000	123050000	126870000	125850000	44388000	46006000	42986000	17367000	17545000	17328000
Q9CPX4	Ftl1	biological regulation;cation homeostasis;cation transport;cellular cation homeostasis;cellular chemical homeostasis;cellular homeostasis;cellular ion homeostasis;cellular iron ion homeostasis;cellular metal ion homeostasis;cellular process;chemical homeostasis;establishment of localization;homeostatic process;ion homeostasis;ion transport;iron ion homeostasis;iron ion transport;metal ion homeosta…	binding;catalytic activity;cation binding;ferric iron binding;ion binding;iron ion binding;metal ion binding;oxidoreductase activity;transition metal ion binding		biological regulation;cellular homeostasis;cellular ion homeostasis;cellular process;establishment of localization;homeostatic process;ion transport;transport			196070000	199230000	196980000	88015000	76856000	87504000	125100000	122320000	115280000	103360000	107980000	109720000	147350000	157500000	135290000	189010000	187460000	186640000
P29416	Hexa	adult behavior;adult locomotory behavior;adult walking behavior;amine metabolic process;aminoglycan metabolic process;anatomical structure development;anatomical structure morphogenesis;axon ensheathment;behavior;carbohydrate metabolic process;catabolic process;cell morphogenesis;cell morphogenesis involved in differentiation;cell morphogenesis involved in neuron differentiation;cellular cataboli…	beta-N-acetylhexosaminidase activity;catalytic activity;hexosaminidase activity;hydrolase activity;hydrolase activity, acting on glycosyl bonds;hydrolase activity, hydrolyzing O-glycosyl compounds	cell part;cytoplasmic part;intracellular membrane-bounded organelle;intracellular organelle;intracellular part;lysosome;lytic vacuole;membrane;membrane-bounded organelle;organelle;vacuole	amine metabolic process;anatomical structure development;anatomical structure morphogenesis;behavior;carbohydrate metabolic process;catabolic process;cell morphogenesis;cellular component morphogenesis;cellular component organization;cellular lipid metabolic process;cellular metabolic process;cellular process;developmental process;lipid metabolic process;localization;macromolecule metabolic proce…	cell part;intracellular membrane-bounded organelle;intracellular organelle;lysosome;membrane;organelle;vacuole	Amino sugar and nucleotide sugar metabolism;Glycosaminoglycan degradation;Glycosphingolipid biosynthesis - ganglio series;Glycosphingolipid biosynthesis - globo series;Lysosome;Other glycan degradation	92686000	92214000	94305000	117240000	129310000	116090000	100950000	96305000	94318000	196320000	183600000	187600000	133990000	134350000	112300000	128240000	127870000	127360000
P29595	Nedd8	biological regulation;cellular macromolecule metabolic process;cellular metabolic process;cellular process;cellular protein metabolic process;localization;macromolecule localization;macromolecule metabolic process;macromolecule modification;metabolic process;primary metabolic process;protein localization;protein metabolic process;protein modification by small protein conjugation;protein modificat…		cell part;intracellular membrane-bounded organelle;intracellular organelle;intracellular part;membrane-bounded organelle;nucleus;organelle	biological regulation;cellular metabolic process;cellular process;localization;macromolecule metabolic process;macromolecule modification;metabolic process;primary metabolic process;protein metabolic process;protein modification by small protein conjugation or removal;protein modification process;response to chemical stimulus;response to stimulus	cell part;intracellular membrane-bounded organelle;intracellular organelle;nucleus;organelle		13182000	14924000	16032000	9428900	8387400	9090100	11132000	9762200	9677200	9973000	9501200	11543000	9663500	9105100	9985200	17022000	18489000	15560000
P29758	Oat	amine biosynthetic process;amine metabolic process;biosynthetic process;carboxylic acid biosynthetic process;carboxylic acid metabolic process;cellular amine metabolic process;cellular amino acid biosynthetic process;cellular amino acid metabolic process;cellular biosynthetic process;cellular component assembly;cellular component organization;cellular component organization or biogenesis;cellular…	binding;catalytic activity;cofactor binding;ornithine-oxo-acid transaminase activity;pyridoxal phosphate binding;transaminase activity;transferase activity;transferase activity, transferring nitrogenous groups;vitamin B6 binding;vitamin binding	cell part;cytoplasmic part;intracellular membrane-bounded organelle;intracellular organelle;intracellular organelle lumen;intracellular organelle part;intracellular part;membrane-bounded organelle;membrane-enclosed lumen;mitochondrial matrix;mitochondrial part;mitochondrion;organelle;organelle lumen;organelle part	amine metabolic process;biosynthetic process;cellular amino acid metabolic process;cellular component assembly;cellular component organization;cellular ketone metabolic process;cellular metabolic process;cellular nitrogen compound metabolic process;cellular process;heterocycle metabolic process;macromolecular complex assembly;metabolic process;nitrogen compound metabolic process;organic acid meta…	cell part;intracellular membrane-bounded organelle;intracellular organelle;mitochondrion;organelle	Arginine and proline metabolism	6079500	5175900	5485600	3902900	5991600	7113200	5424200	4704000	4882900	4598000	5072500	5646900	4128600	4222400	4566700	3620000	4058100	3826600
P30416	Fkbp4	anatomical structure development;androgen receptor signaling pathway;biological regulation;cation transport;cellular component assembly;cellular component assembly at cellular level;cellular component organization;cellular component organization at cellular level;cellular component organization or biogenesis;cellular component organization or biogenesis at cellular level;cellular macromolecular c…	adenyl nucleotide binding;adenyl ribonucleotide binding;ATP binding;binding;catalytic activity;cis-trans isomerase activity;drug binding;FK506 binding;glucocorticoid receptor binding;GTP binding;guanyl nucleotide binding;guanyl ribonucleotide binding;heat shock protein binding;hormone receptor binding;isomerase activity;macrolide binding;nuclear hormone receptor binding;nucleotide binding;peptidy…	axon part;axonal growth cone;cell body;cell part;cell projection part;cytoplasmic part;cytoskeletal part;cytosol;growth cone;intracellular membrane-bounded organelle;intracellular organelle;intracellular organelle part;intracellular part;macromolecular complex;membrane;membrane-bounded organelle;microtubule;mitochondrion;neuronal cell body;nucleus;organelle;organelle part;perinuclear region of cy…	anatomical structure development;biological regulation;cellular component assembly;cellular component organization;cellular macromolecular complex assembly;cellular metabolic process;cellular process;developmental process;establishment of localization;ion transport;localization;macromolecular complex assembly;macromolecule metabolic process;metabolic process;primary metabolic process;protein comp…	cell body;cell part;cytosol;intracellular membrane-bounded organelle;intracellular organelle;macromolecular complex;membrane;mitochondrion;neuronal cell body;nucleus;organelle;protein complex;site of polarized growth		138370000	136750000	146940000	133880000	143260000	137350000	116040000	115000000	107030000	134110000	127850000	132240000	126530000	122540000	116680000	130200000	129520000	127200000
P30681	Hmgb2	anatomical structure development;base-excision repair, DNA ligation;biological regulation;cell chemotaxis;cell migration;cell motility;cellular component movement;cellular component organization;cellular component organization at cellular level;cellular component organization or biogenesis;cellular component organization or biogenesis at cellular level;cellular macromolecule metabolic process;cel…	binding;chemoattractant activity;damaged DNA binding;DNA bending activity;DNA binding;nucleic acid binding;nucleic acid binding transcription factor activity;regulatory region DNA binding;regulatory region nucleic acid binding;sequence-specific DNA binding transcription factor activity;transcription regulatory region DNA binding	cell part;chromosome;condensed chromosome;cytoplasmic part;extracellular region part;extracellular space;intracellular membrane-bounded organelle;intracellular non-membrane-bounded organelle;intracellular organelle;intracellular part;macromolecular complex;membrane-bounded organelle;non-membrane-bounded organelle;nucleus;organelle;perinuclear region of cytoplasm;protein complex	anatomical structure development;biological regulation;cell motility;cellular component movement;cellular component organization;cellular metabolic process;cellular nitrogen compound metabolic process;cellular process;developmental process;DNA ligation;DNA metabolic process;locomotion;macromolecule metabolic process;metabolic process;nitrogen compound metabolic process;nucleobase-containing compo…	cell part;chromosome;extracellular space;intracellular membrane-bounded organelle;intracellular non-membrane-bounded organelle;intracellular organelle;macromolecular complex;nucleus;organelle;protein complex		319490000	342330000	332270000	292240000	297040000	306190000	268470000	254860000	265000000	341510000	349240000	327010000	355790000	382770000	329430000	412380000	406680000	411610000
P30882	Ccl5	activation of phospholipase D activity;biological adhesion;biological regulation;calcium ion homeostasis;calcium ion transport;cation homeostasis;cation transport;cell activation;cell adhesion;cell chemotaxis;cell communication;cell migration;cell motility;cell surface receptor linked signaling pathway;cell-cell adhesion;cell-cell signaling;cellular calcium ion homeostasis;cellular cation homeost…	binding;catalytic activity;CCR chemokine receptor binding;CCR1 chemokine receptor binding;CCR5 chemokine receptor binding;chemoattractant activity;chemokine activity;chemokine receptor antagonist activity;chemokine receptor binding;cytokine activity;cytokine receptor binding;enzyme activator activity;enzyme regulator activity;G-protein-coupled receptor binding;hydrolase activity;hydrolase activit…	cell part;cytoplasm;extracellular region part;extracellular space;intracellular part	biological adhesion;biological regulation;cell activation;cell adhesion;cell communication;cell motility;cell-cell signaling;cellular component assembly;cellular component movement;cellular component organization;cellular homeostasis;cellular ion homeostasis;cellular macromolecular complex assembly;cellular process;establishment of localization;exocytosis;homeostatic process;immune system process…	cell part;cytoplasm;extracellular space	Chagas disease (American trypanosomiasis);Chemokine signaling pathway;Cytokine-cytokine receptor interaction;Cytosolic DNA-sensing pathway;Epithelial cell signaling in Helicobacter pylori infection;NOD-like receptor signaling pathway;Prion diseases;Rheumatoid arthritis;Toll-like receptor signaling pathway	84369000	84700000	93595000	168280000	178650000	179570000	71154000	70884000	84246000	4617100	5221800	3899800	236270000	238080000	250690000	263350000	252600000	252050000
P31230	Aimp1	alcohol metabolic process;anatomical structure formation involved in morphogenesis;angiogenesis;apoptosis;biological adhesion;biological regulation;biosynthetic process;carbohydrate metabolic process;cell adhesion;cell communication;cell death;cell migration;cell motility;cell-cell signaling;cellular biosynthetic process;cellular carbohydrate metabolic process;cellular component movement;cellular…	binding;cell surface binding;cytokine activity;identical protein binding;nucleic acid binding;protein binding;protein dimerization activity;protein homodimerization activity;receptor binding;RNA binding;tRNA binding	aminoacyl-tRNA synthetase multienzyme complex;cell part;cytoplasmic membrane-bounded vesicle;cytoplasmic part;cytoplasmic vesicle;cytosol;endoplasmic reticulum;extracellular region part;extracellular space;Golgi apparatus;intracellular membrane-bounded organelle;intracellular organelle;intracellular part;macromolecular complex;membrane-bounded organelle;membrane-bounded vesicle;nucleus;organelle;…	alcohol metabolic process;anatomical structure formation involved in morphogenesis;biological adhesion;biological regulation;biosynthetic process;carbohydrate metabolic process;cell adhesion;cell communication;cell death;cell motility;cell-cell signaling;cellular component movement;cellular metabolic process;cellular process;death;developmental process;immune system process;locomotion;macromolecu…	cell part;cytoplasmic membrane-bounded vesicle;cytosol;endoplasmic reticulum;extracellular space;Golgi apparatus;intracellular membrane-bounded organelle;intracellular organelle;macromolecular complex;nucleus;organelle;protein complex;vesicle		17124000	17299000	14891000	19580000	22132000	18716000	15792000	16225000	15865000	25391000	19982000	21919000	17376000	15545000	16278000	16425000	14319000	14210000
P31240	Pdgfb	actin cytoskeleton organization;actin filament-based process;activation of protein kinase activity;activation of protein kinase B activity;anatomical structure development;anatomical structure morphogenesis;biological regulation;biosynthetic process;blood coagulation;blood vessel morphogenesis;branching involved in salivary gland morphogenesis;cardiac cell differentiation;cardiac vascular smooth …	binding;cell surface binding;enzyme activator activity;enzyme regulator activity;eukaryotic cell surface binding;growth factor activity;growth factor binding;growth factor receptor binding;identical protein binding;platelet-derived growth factor binding;platelet-derived growth factor receptor binding;protein binding;protein dimerization activity;protein heterodimerization activity;protein homodim…	basolateral plasma membrane;cell part;cell surface;cytoplasm;extracellular region part;extracellular space;intracellular part;membrane part;plasma membrane part	anatomical structure development;anatomical structure morphogenesis;biological regulation;biosynthetic process;cell communication;cell development;cell differentiation;cell growth;cell motility;cell proliferation;cell-cell signaling;cellular component assembly;cellular component movement;cellular component organization;cellular metabolic process;cellular nitrogen compound metabolic process;cellul…	cell part;cell surface;cytoplasm;extracellular space	Cytokine-cytokine receptor interaction;Focal adhesion;Gap junction;Glioma;MAPK signaling pathway;Melanoma;Pathways in cancer;Prostate cancer;Regulation of actin cytoskeleton	6928200	7950200	6976500	21657000	19966000	19925000	6638700	6361200	6686700	5379000	7938300	6269100	11798000	11503000	16575000	15437000	10754000	13769000
E9Q7W0	Rbpj	anatomical structure development;anatomical structure formation involved in morphogenesis;anatomical structure maturation;anatomical structure morphogenesis;angiogenesis;auditory receptor cell fate commitment;B cell activation;B cell differentiation;biological regulation;cell activation;cell differentiation;cell fate commitment;cell fate specification;cell morphogenesis;cell morphogenesis involve…	binding;chromatin binding;core promoter binding;core promoter proximal region DNA binding;core promoter proximal region sequence-specific DNA binding;core promoter sequence-specific DNA binding;DNA binding;nucleic acid binding;nucleic acid binding transcription factor activity;regulatory region DNA binding;regulatory region nucleic acid binding;RNA polymerase II core promoter proximal region sequ…	cell part;intracellular organelle part;intracellular part;macromolecular complex;nuclear part;nucleoplasm part;organelle part;protein complex;transcription factor complex	anatomical structure development;anatomical structure formation involved in morphogenesis;anatomical structure morphogenesis;biological regulation;cell activation;cell differentiation;cell morphogenesis;cellular component morphogenesis;cellular component organization;cellular process;developmental maturation;developmental process;establishment of localization;immune system process;molting cycle;m…	cell part;macromolecular complex;protein complex;transcription factor complex	Notch signaling pathway	39028000	36436000	35443000	33502000	35786000	32684000	28432000	27836000	28856000	29883000	26967000	26154000	25094000	27741000	22403000	30156000	29753000	31188000
P31786	Dbi	acylglycerol metabolic process;anatomical structure development;cellular lipid metabolic process;cellular metabolic process;cellular process;developmental process;epidermis development;establishment of localization;glycerol ether metabolic process;glycerolipid metabolic process;hair cycle process;hair follicle development;lipid metabolic process;metabolic process;molting cycle;molting cycle proce…	binding;carboxylic acid binding;coenzyme binding;cofactor binding;fatty acid binding;fatty-acyl-CoA binding;lipid binding;monocarboxylic acid binding	cell part;cytoplasmic part;endoplasmic reticulum;Golgi apparatus;intracellular membrane-bounded organelle;intracellular organelle;intracellular part;membrane-bounded organelle;mitochondrion;organelle	anatomical structure development;cellular lipid metabolic process;cellular metabolic process;cellular process;developmental process;establishment of localization;glycerol ether metabolic process;lipid metabolic process;metabolic process;molting cycle;multicellular organismal process;primary metabolic process;small molecule metabolic process;transport	cell part;endoplasmic reticulum;Golgi apparatus;intracellular membrane-bounded organelle;intracellular organelle;mitochondrion;organelle	PPAR signaling pathway	19705000	21638000	22875000	22694000	18436000	32167000	18894000	19024000	16618000	39943000	43495000	42245000	26930000	27207000	26140000	23627000	27418000	27520000
P31938	Map2k1	aging;anatomical structure development;anatomical structure morphogenesis;biological regulation;blood vessel development;cell aging;cell cycle arrest;cell cycle phase;cell cycle process;cell differentiation;cell motility;cell part morphogenesis;cell projection morphogenesis;cell projection organization;cell proliferation;cellular component assembly;cellular component morphogenesis;cellular compon…	adenyl nucleotide binding;adenyl ribonucleotide binding;ATP binding;binding;catalytic activity;enzyme activator activity;enzyme regulator activity;hydrolase activity;hydrolase activity, acting on ester bonds;kinase activator activity;kinase activity;kinase regulator activity;MAP kinase kinase activity;molecular transducer activity;nucleotide binding;phosphatase activity;phosphoprotein phosphatase…	adherens junction;anchoring junction;axon part;cell cortex;cell junction;cell part;cell projection cytoplasm;cell projection part;cell-substrate adherens junction;cell-substrate junction;cytoplasmic part;cytoskeletal part;cytosol;dendrite cytoplasm;early endosome;endosome;focal adhesion;Golgi apparatus;intracellular membrane-bounded organelle;intracellular organelle;intracellular organelle part;i…	aging;anatomical structure development;anatomical structure morphogenesis;biological regulation;cell differentiation;cell motility;cell proliferation;cellular component assembly;cellular component morphogenesis;cellular component movement;cellular component organization;cellular localization;cellular process;cytoskeleton-dependent intracellular transport;developmental process;establishment of loc…	cell cortex;cell part;cytosol;endosome;Golgi apparatus;intracellular membrane-bounded organelle;intracellular organelle;membrane;microtubule organizing center;mitochondrion;nucleus;organelle;plasma membrane	Acute myeloid leukemia;B cell receptor signaling pathway;Bladder cancer;Chemokine signaling pathway;Chronic myeloid leukemia;Colorectal cancer;Dorso-ventral axis formation;Endometrial cancer;ErbB signaling pathway;Fc epsilon RI signaling pathway;Fc gamma R-mediated phagocytosis;Focal adhesion;Gap junction;Glioma;GnRH signaling pathway;Insulin signaling pathway;Long-term depression;Long-term poten…	4345900	3846500	5044600	4017000	6285500	6243000	6854100	6917400	7334900	7420200	6565400	6760600	4081700	4222800	3640200	3121100	2553600	2323100
P32020-2	Scp2	acyl-CoA metabolic process;biological regulation;biosynthetic process;C21-steroid hormone biosynthetic process;C21-steroid hormone metabolic process;cellular biosynthetic process;cellular component organization;cellular component organization at cellular level;cellular component organization or biogenesis;cellular component organization or biogenesis at cellular level;cellular hormone metabolic p…	binding;C-acyltransferase activity;carboxylic acid binding;catalytic activity;cholesterol binding;fatty acid binding;lipid binding;lipid transporter activity;monocarboxylic acid binding;oleic acid binding;phosphatidylinositol transporter activity;phospholipid transporter activity;propanoyl-CoA C-acyltransferase activity;propionyl-CoA C2-trimethyltridecanoyltransferase activity;steroid binding;ste…	cell part;cytoplasmic part;intracellular membrane-bounded organelle;intracellular organelle;intracellular part;macromolecular complex;membrane-bounded organelle;microbody;mitochondrion;nucleus;organelle;peroxisome;protein complex	biological regulation;biosynthetic process;cellular component organization;cellular localization;cellular membrane organization;cellular metabolic process;cellular process;cofactor metabolic process;hormone metabolic process;lipid metabolic process;localization;membrane organization;metabolic process;organelle organization;peroxisome organization;plasma membrane organization;primary metabolic pro…	cell part;intracellular membrane-bounded organelle;intracellular organelle;macromolecular complex;microbody;mitochondrion;nucleus;organelle;peroxisome;protein complex	Peroxisome;PPAR signaling pathway;Primary bile acid biosynthesis	3835600	3859600	5137300	7388100	8427300	8600100	4564900	5501600	3383300	7229100	8155300	8329800	5558200	5233500	4648100	3923300	4107700	4321600
P32067	Ssb	cellular macromolecule metabolic process;cellular metabolic process;cellular nitrogen compound metabolic process;cellular process;macromolecule metabolic process;metabolic process;nitrogen compound metabolic process;nucleic acid metabolic process;nucleobase-containing compound metabolic process;primary metabolic process;RNA metabolic process;RNA processing	binding;nucleic acid binding;nucleotide binding;RNA binding	cell part;intracellular membrane-bounded organelle;intracellular organelle;intracellular part;macromolecular complex;membrane-bounded organelle;nucleus;organelle;ribonucleoprotein complex	cellular metabolic process;cellular nitrogen compound metabolic process;cellular process;macromolecule metabolic process;metabolic process;nitrogen compound metabolic process;nucleobase-containing compound metabolic process;primary metabolic process;RNA metabolic process;RNA processing	cell part;intracellular membrane-bounded organelle;intracellular organelle;macromolecular complex;nucleus;organelle;ribonucleoprotein complex	Systemic lupus erythematosus	21758000	20177000	18310000	18975000	21528000	20887000	15622000	17060000	18571000	22387000	23214000	22368000	21073000	21619000	22051000	21315000	22260000	21874000
P32921-2	Wars	amine metabolic process;amino acid activation;anatomical structure formation involved in morphogenesis;angiogenesis;biological regulation;carboxylic acid metabolic process;cellular amine metabolic process;cellular amino acid metabolic process;cellular ketone metabolic process;cellular macromolecule metabolic process;cellular metabolic process;cellular nitrogen compound metabolic process;cellular …	adenyl nucleotide binding;adenyl ribonucleotide binding;aminoacyl-tRNA ligase activity;ATP binding;binding;catalytic activity;ligase activity;ligase activity, forming aminoacyl-tRNA and related compounds;ligase activity, forming carbon-oxygen bonds;nucleotide binding;purine nucleotide binding;purine ribonucleoside triphosphate binding;purine ribonucleotide binding;ribonucleotide binding;tryptopha…	cell part;cytoplasm;intracellular part	amine metabolic process;anatomical structure formation involved in morphogenesis;biological regulation;cellular amino acid metabolic process;cellular ketone metabolic process;cellular metabolic process;cellular nitrogen compound metabolic process;cellular process;developmental process;macromolecule metabolic process;metabolic process;nitrogen compound metabolic process;nucleobase-containing compo…	cell part;cytoplasm	Aminoacyl-tRNA biosynthesis;Tryptophan metabolism	41454000	45267000	43588000	23837000	25782000	23881000	38185000	34072000	38116000	26789000	24871000	26755000	44685000	42897000	42023000	52736000	48587000	47230000
P34022	Ranbp1	biological regulation;cellular component organization;cellular component organization at cellular level;cellular component organization or biogenesis;cellular component organization or biogenesis at cellular level;cellular process;cytoskeleton organization;establishment of localization;establishment of localization in cell;intracellular transport;microtubule cytoskeleton organization;microtubule-…	enzyme activator activity;enzyme regulator activity;GTPase activator activity;GTPase regulator activity;nucleoside-triphosphatase regulator activity	cell part;centrosome;cytoplasm;cytoplasmic part;cytoskeletal part;intracellular non-membrane-bounded organelle;intracellular organelle;intracellular organelle part;intracellular part;microtubule organizing center;non-membrane-bounded organelle;organelle;organelle part	biological regulation;cellular component organization;cellular process;cytoskeleton organization;establishment of localization;organelle organization;regulation of cell cycle;regulation of mitotic cell cycle;regulation of organelle organization;transport	cell part;centrosome;cytoplasm;intracellular non-membrane-bounded organelle;intracellular organelle;microtubule organizing center;organelle		152920000	158080000	149140000	145200000	155340000	150160000	136080000	130400000	122240000	151370000	144830000	149650000	136350000	138040000	127530000	139670000	135470000	133010000
P34884	Mif	aging;biological regulation;biosynthetic process;carboxylic acid biosynthetic process;carboxylic acid metabolic process;cell aging;cell proliferation;cell surface receptor linked signaling pathway;cellular biosynthetic process;cellular component assembly;cellular component organization;cellular component organization or biogenesis;cellular ketone metabolic process;cellular lipid metabolic process…	binding;catalytic activity;cell surface binding;chemoattractant activity;cytokine activity;dopachrome isomerase activity;intramolecular oxidoreductase activity;intramolecular oxidoreductase activity, interconverting keto- and enol-groups;intramolecular oxidoreductase activity, transposing C=C bonds;isomerase activity;phenylpyruvate tautomerase activity;protein binding;receptor binding	cell part;cell surface;cytoplasm;extracellular region part;extracellular space;intracellular part	aging;biological regulation;biosynthetic process;cell proliferation;cellular component assembly;cellular component organization;cellular ketone metabolic process;cellular lipid metabolic process;cellular metabolic process;cellular process;developmental process;immune system process;lipid metabolic process;macromolecular complex assembly;metabolic process;organic acid metabolic process;primary met…	cell part;cell surface;cytoplasm;extracellular space	Phenylalanine metabolism;Tyrosine metabolism	388550000	345070000	338880000	332940000	400410000	421880000	330970000	332620000	352260000	485050000	518050000	491110000	506230000	484910000	553820000	622060000	537550000	470560000
P34902	Il2rg	biological regulation;cell surface receptor linked signaling pathway;cellular process;cellular response to chemical stimulus;cellular response to cytokine stimulus;cellular response to organic substance;cellular response to stimulus;cytokine-mediated signaling pathway;positive regulation of alpha-beta T cell activation;positive regulation of alpha-beta T cell differentiation;positive regulation o…	binding;cytokine binding;cytokine receptor activity;molecular transducer activity;protein binding;receptor activity;signal transducer activity;signaling receptor activity;transmembrane signaling receptor activity	cell part;external side of plasma membrane;integral to membrane;intrinsic to membrane;membrane part;plasma membrane part	biological regulation;cellular process;response to chemical stimulus;response to stimulus;signal transduction	cell part	Cytokine-cytokine receptor interaction;Endocytosis;Jak-STAT signaling pathway;Measles;Primary immunodeficiency	6637100	5985100	5707200	18215000	18178000	14735000	5772900	4899200	6427300	12963000	13099000	9494000	17686000	16781000	15111000	13850000	15982000	13294000
P35278	Rab5c	biological regulation;cellular component organization;cellular component organization at cellular level;cellular component organization or biogenesis;cellular component organization or biogenesis at cellular level;cellular process;cellular response to stimulus;endosome organization;establishment of localization;establishment of protein localization;intracellular signal transduction;organelle orga…	binding;catalytic activity;GDP binding;GTP binding;GTPase activity;guanyl nucleotide binding;guanyl ribonucleotide binding;hydrolase activity;hydrolase activity, acting on acid anhydrides;hydrolase activity, acting on acid anhydrides, in phosphorus-containing anhydrides;nucleoside-triphosphatase activity;nucleotide binding;purine nucleotide binding;purine ribonucleoside triphosphate binding;purin…	cell part;cytoplasmic membrane-bounded vesicle;cytoplasmic part;cytoplasmic vesicle;early endosome membrane;endocytic vesicle;endosomal part;endosome membrane;intracellular membrane-bounded organelle;intracellular organelle;intracellular organelle part;intracellular part;lipid particle;melanosome;membrane;membrane-bounded organelle;membrane-bounded vesicle;organelle;organelle membrane;organelle p…	biological regulation;cellular component organization;cellular process;endosome organization;establishment of localization;organelle organization;protein transport;regulation of transport;response to stimulus;signal transduction;transport	cell part;cytoplasmic membrane-bounded vesicle;intracellular membrane-bounded organelle;intracellular organelle;lipid particle;membrane;organelle;plasma membrane;vesicle	Amoebiasis;Endocytosis;ko05152;Phagosome;Vasopressin-regulated water reabsorption	4123600	4391200	4663300	3095100	2648200	3038100	6261300	4279300	5084200	3189300	3754500	2554000	3882400	5281600	4469600	4791000	4369700	4437400
P35456	Plaur			anchored to membrane;cell part;cell surface;extracellular region;integral to membrane;integral to plasma membrane;intrinsic to membrane;intrinsic to plasma membrane;membrane part;plasma membrane part		cell part;cell surface;extracellular region	Complement and coagulation cascades	4758100	4746400	4689300	9841300	11662000	9234600	4948800	4965600	6150300	0	0	862190	3214900	3028500	3708800	4877000	5168100	5399000
P35700	Prdx1	biological regulation;catabolic process;cell killing;cell proliferation;cellular catabolic process;cellular metabolic process;cellular process;cellular response to chemical stimulus;cellular response to hydrogen peroxide;cellular response to oxidative stress;cellular response to oxygen radical;cellular response to reactive oxygen species;cellular response to stimulus;cellular response to stress;c…	antioxidant activity;binding;catalytic activity;cation binding;heme binding;ion binding;iron ion binding;metal ion binding;oxidoreductase activity;oxidoreductase activity, acting on paired donors, with incorporation or reduction of molecular oxygen;oxidoreductase activity, acting on peroxide as acceptor;peroxidase activity;peroxiredoxin activity;tetrapyrrole binding;thioredoxin peroxidase activit…	cell part;chromatin;chromosomal part;cytoplasmic membrane-bounded vesicle;cytoplasmic part;cytoplasmic vesicle;cytosol;euchromatin;intracellular membrane-bounded organelle;intracellular non-membrane-bounded organelle;intracellular organelle;intracellular organelle lumen;intracellular organelle part;intracellular part;melanosome;membrane-bounded organelle;membrane-bounded vesicle;membrane-enclosed…	biological regulation;catabolic process;cell killing;cell proliferation;cellular metabolic process;cellular process;homeostatic process;immune system process;metabolic process;regulation of transport;response to chemical stimulus;response to oxidative stress;response to stimulus;response to stress	cell part;cytoplasmic membrane-bounded vesicle;cytosol;intracellular membrane-bounded organelle;intracellular non-membrane-bounded organelle;intracellular organelle;mitochondrion;nucleolus;organelle;vesicle	Peroxisome	639280000	633470000	643660000	689730000	703260000	685830000	581050000	592860000	551350000	583500000	587050000	569650000	571290000	596350000	568750000	656060000	624040000	634530000
P35951	Ldlr	alcohol metabolic process;biological regulation;catabolic process;cellular catabolic process;cellular macromolecule catabolic process;cellular macromolecule metabolic process;cellular metabolic process;cellular process;chemical homeostasis;cholesterol homeostasis;cholesterol import;cholesterol metabolic process;cholesterol transport;establishment of localization;homeostatic process;lipid homeosta…	binding;calcium ion binding;cargo receptor activity;cation binding;ion binding;lipoprotein particle binding;lipoprotein particle receptor activity;low-density lipoprotein particle binding;low-density lipoprotein receptor activity;metal ion binding;protein-lipid complex binding;receptor activity;very-low-density lipoprotein particle binding;very-low-density lipoprotein particle receptor activity	cell part;cell surface;coated pit;cytoplasmic part;early endosome;endosome;extracellular region part;Golgi apparatus;integral to membrane;intracellular membrane-bounded organelle;intracellular organelle;intracellular part;intrinsic to membrane;late endosome;low-density lipoprotein particle;lysosome;lytic vacuole;macromolecular complex;membrane;membrane part;membrane-bounded organelle;organelle;pl…	alcohol metabolic process;biological regulation;catabolic process;cellular metabolic process;cellular process;establishment of localization;homeostatic process;lipid metabolic process;lipid transport;macromolecule metabolic process;metabolic process;multicellular organismal process;primary metabolic process;small molecule metabolic process;transmembrane transport;transport	cell part;cell surface;endosome;Golgi apparatus;intracellular membrane-bounded organelle;intracellular organelle;lysosome;macromolecular complex;membrane;organelle;plasma membrane;vacuole	Bile secretion;Endocytosis;Hepatitis C;Toxoplasmosis	296300000	305670000	311590000	629160000	629310000	666450000	269460000	275100000	270560000	126460000	130710000	128950000	407850000	432260000	379070000	399110000	390290000	386580000
P35979	Rpl12	biosynthetic process;cellular biosynthetic process;cellular macromolecule biosynthetic process;cellular macromolecule metabolic process;cellular metabolic process;cellular process;cellular protein metabolic process;macromolecule biosynthetic process;macromolecule metabolic process;metabolic process;primary metabolic process;protein metabolic process;translation	binding;nucleic acid binding;RNA binding;structural constituent of ribosome;structural molecule activity	cell part;cytoplasmic part;intracellular non-membrane-bounded organelle;intracellular organelle;intracellular part;macromolecular complex;non-membrane-bounded organelle;organelle;ribonucleoprotein complex;ribosome	biosynthetic process;cellular metabolic process;cellular process;macromolecule metabolic process;metabolic process;primary metabolic process;protein metabolic process;translation	cell part;intracellular non-membrane-bounded organelle;intracellular organelle;macromolecular complex;organelle;ribonucleoprotein complex;ribosome	Ribosome	100740000	94292000	95062000	79168000	90744000	82788000	68665000	65910000	64793000	117610000	113560000	122940000	99873000	101990000	96081000	112780000	126220000	127000000
G3UZK4	Rpl18	biosynthetic process;cellular biosynthetic process;cellular macromolecule biosynthetic process;cellular macromolecule metabolic process;cellular metabolic process;cellular process;cellular protein metabolic process;macromolecule biosynthetic process;macromolecule metabolic process;metabolic process;primary metabolic process;protein metabolic process;translation	structural constituent of ribosome;structural molecule activity	cell part;cytosolic large ribosomal subunit;intracellular organelle part;intracellular part;large ribosomal subunit;macromolecular complex;organelle part;ribonucleoprotein complex	biosynthetic process;cellular metabolic process;cellular process;macromolecule metabolic process;metabolic process;primary metabolic process;protein metabolic process;translation	cell part;macromolecular complex;ribonucleoprotein complex		45590000	42670000	44648000	20977000	17076000	27261000	27978000	27780000	29760000	14942000	19850000	19184000	40425000	38372000	42375000	48276000	50793000	51908000
P38647	Hspa9	cellular macromolecule metabolic process;cellular metabolic process;cellular process;cellular protein metabolic process;establishment of localization;establishment of localization in cell;establishment of protein localization;intracellular protein transport;intracellular transport;macromolecule metabolic process;metabolic process;nuclear export;nuclear transport;nucleocytoplasmic transport;primar…	adenyl nucleotide binding;adenyl ribonucleotide binding;ATP binding;binding;nucleotide binding;purine nucleotide binding;purine ribonucleoside triphosphate binding;purine ribonucleotide binding;ribonucleotide binding	cell part;cell surface;cytoplasmic part;intracellular membrane-bounded organelle;intracellular non-membrane-bounded organelle;intracellular organelle;intracellular organelle part;intracellular part;membrane-bounded organelle;mitochondrial nucleoid;mitochondrial part;mitochondrion;non-membrane-bounded organelle;nuclear part;nucleoid;nucleolus;organelle;organelle part	cellular metabolic process;cellular process;establishment of localization;macromolecule metabolic process;metabolic process;nuclear transport;nucleocytoplasmic transport;primary metabolic process;protein folding;protein metabolic process;protein targeting;protein transport;transport	cell part;cell surface;intracellular membrane-bounded organelle;intracellular non-membrane-bounded organelle;intracellular organelle;mitochondrion;nucleolus;organelle	ko05152;RNA degradation	10059000	11192000	9494100	18443000	18388000	18299000	10662000	12622000	10435000	10371000	11662000	9867500	7670100	7928900	7400000	10313000	9078900	9035100
P40124	Cap1	actin cytoskeleton organization;actin filament-based process;ameboidal cell migration;anatomical structure morphogenesis;cell migration;cell morphogenesis;cell motility;cellular component morphogenesis;cellular component movement;cellular component organization;cellular component organization at cellular level;cellular component organization or biogenesis;cellular component organization or biogen…		cell cortex part;cell part;cortical actin cytoskeleton;cortical cytoskeleton;cytoplasmic part;cytoskeletal part;cytoskeleton;cytosol;extracellular region;intracellular non-membrane-bounded organelle;intracellular organelle;intracellular organelle part;intracellular part;membrane;non-membrane-bounded organelle;organelle;organelle part;plasma membrane	anatomical structure morphogenesis;cell morphogenesis;cell motility;cellular component morphogenesis;cellular component movement;cellular component organization;cellular membrane organization;cellular process;cytoskeleton organization;developmental process;endocytosis;establishment of localization;locomotion;membrane invagination;membrane organization;organelle organization;transport;vesicle-medi…	cell part;cytoskeleton;cytosol;extracellular region;intracellular non-membrane-bounded organelle;intracellular organelle;membrane;organelle;plasma membrane		551950000	572860000	554240000	445520000	497550000	462850000	487660000	496420000	496850000	673790000	681340000	649940000	673700000	686780000	664520000	742630000	764180000	728910000
P40142	Tkt	alcohol metabolic process;aldehyde biosynthetic process;biological regulation;biosynthetic process;carbohydrate metabolic process;cellular aldehyde metabolic process;cellular biosynthetic process;cellular carbohydrate metabolic process;cellular metabolic process;cellular process;glyceraldehyde-3-phosphate biosynthetic process;glyceraldehyde-3-phosphate metabolic process;metabolic process;monosacc…	binding;catalytic activity;cation binding;cofactor binding;ion binding;metal ion binding;transferase activity;transferase activity, transferring aldehyde or ketonic groups;transketolase activity	cell part;intracellular membrane-bounded organelle;intracellular organelle;intracellular part;membrane-bounded organelle;nucleus;organelle	alcohol metabolic process;biological regulation;biosynthetic process;carbohydrate metabolic process;cellular aldehyde metabolic process;cellular metabolic process;cellular process;metabolic process;primary metabolic process;small molecule metabolic process	cell part;intracellular membrane-bounded organelle;intracellular organelle;nucleus;organelle	Biosynthesis of ansamycins;Carbon fixation in photosynthetic organisms;Pentose phosphate pathway	742080000	773090000	810240000	805620000	911290000	894500000	684490000	659510000	665580000	887020000	927910000	892830000	752000000	736100000	760290000	780380000	766520000	763150000
P40240	Cd9	anatomical structure development;anatomical structure formation involved in morphogenesis;biological adhesion;biological regulation;brain development;cell adhesion;cell development;cell junction assembly;cell junction organization;cell-cell junction assembly;cell-cell junction organization;cellular component assembly;cellular component assembly at cellular level;cellular component assembly involv…		apical plasma membrane;cell part;external side of plasma membrane;integral to membrane;intrinsic to membrane;membrane part;plasma membrane part	anatomical structure development;anatomical structure formation involved in morphogenesis;biological adhesion;biological regulation;cell adhesion;cell development;cell junction organization;cellular component assembly;cellular component movement;cellular component organization;cellular membrane organization;cellular process;developmental process;membrane fusion;membrane organization;response to a…	cell part	Hematopoietic cell lineage	4670100	4976400	4967000	1842200	3041100	3468500	3196400	2888500	3899800	2142900	2337400	2387200	2690600	2985300	2561200	3252900	3156900	2612300
P41105	Rpl28	biosynthetic process;cellular biosynthetic process;cellular macromolecule biosynthetic process;cellular macromolecule metabolic process;cellular metabolic process;cellular process;cellular protein metabolic process;macromolecule biosynthetic process;macromolecule metabolic process;metabolic process;primary metabolic process;protein metabolic process;translation	structural constituent of ribosome;structural molecule activity	cell part;cytoplasmic part;intracellular non-membrane-bounded organelle;intracellular organelle;intracellular part;macromolecular complex;non-membrane-bounded organelle;organelle;ribonucleoprotein complex;ribosome	biosynthetic process;cellular metabolic process;cellular process;macromolecule metabolic process;metabolic process;primary metabolic process;protein metabolic process;translation	cell part;intracellular non-membrane-bounded organelle;intracellular organelle;macromolecular complex;organelle;ribonucleoprotein complex;ribosome	Ribosome	22243000	23884000	23326000	11259000	11373000	8202500	13114000	13930000	15607000	10068000	9814200	9815900	16845000	17008000	22320000	29841000	32693000	31475000
P41274	Tnfsf9	biological regulation;immune response;immune system process;regulation of biological process;regulation of cell proliferation;regulation of cellular process;response to stimulus		cell part;extracellular region part;extracellular space;integral to membrane;intrinsic to membrane;membrane;membrane part;plasma membrane	biological regulation;immune system process;response to stimulus	cell part;extracellular space;membrane;plasma membrane	Cytokine-cytokine receptor interaction	10931000	11900000	11219000	51317000	58116000	52474000	9432800	8269200	8448600	10311000	9919800	9792200	18589000	16793000	17258000	22118000	18768000	18878000
P42208	2015-09-02	anatomical structure formation involved in morphogenesis;biological regulation;cell cycle phase;cell cycle process;cell projection assembly;cell projection organization;cell surface receptor linked signaling pathway;cellular component assembly;cellular component assembly at cellular level;cellular component assembly involved in morphogenesis;cellular component organization;cellular component orga…	binding;catalytic activity;enzyme regulator activity;GTP binding;GTPase activity;guanyl nucleotide binding;guanyl ribonucleotide binding;hydrolase activity;hydrolase activity, acting on acid anhydrides;hydrolase activity, acting on acid anhydrides, in phosphorus-containing anhydrides;identical protein binding;nucleoside-triphosphatase activity;nucleotide binding;protein binding;protein complex sc…	actomyosin contractile ring;cell cortex part;cell division site part;cell part;cell projection membrane;cell projection part;cell surface;chromosomal part;cilium membrane;cilium part;cleavage furrow;condensed chromosome kinetochore;contractile ring;cytoplasmic part;cytoskeletal part;exocyst;intracellular non-membrane-bounded organelle;intracellular organelle;intracellular organelle part;intracell…	anatomical structure formation involved in morphogenesis;biological regulation;cellular component assembly;cellular component organization;cellular macromolecular complex assembly;cellular process;cytokinesis;developmental process;macromolecular complex assembly;mitosis;nuclear division;organelle fission;organelle organization;protein complex assembly;protein polymerization;regulation of transpor…	cell part;cell surface;intracellular non-membrane-bounded organelle;intracellular organelle;kinetochore;macromolecular complex;midbody;nucleolus;organelle;protein complex;septin complex;synapse		55738000	51664000	54409000	38732000	35211000	36188000	49837000	46477000	43072000	45323000	43199000	39861000	43712000	49016000	41855000	46358000	45261000	47397000
P42932	Cct8	binding of sperm to zona pellucida;cell recognition;cell-cell recognition;cellular macromolecule metabolic process;cellular metabolic process;cellular process;cellular process involved in reproduction;cellular protein metabolic process;macromolecule metabolic process;metabolic process;primary metabolic process;protein folding;protein metabolic process;reproductive process;sperm-egg recognition	adenyl nucleotide binding;adenyl ribonucleotide binding;ATP binding;binding;nucleotide binding;purine nucleotide binding;purine ribonucleoside triphosphate binding;purine ribonucleotide binding;ribonucleotide binding	aggresome;cell part;centrosome;chaperonin-containing T-complex;cytoplasmic part;cytoskeletal part;cytoskeleton;cytosolic part;inclusion body;intermediate filament cytoskeleton;intracellular non-membrane-bounded organelle;intracellular organelle;intracellular organelle part;intracellular part;macromolecular complex;microtubule;microtubule organizing center;non-membrane-bounded organelle;organelle;…	cell recognition;cellular metabolic process;cellular process;macromolecule metabolic process;metabolic process;primary metabolic process;protein folding;protein metabolic process	cell part;centrosome;cytoskeleton;intracellular non-membrane-bounded organelle;intracellular organelle;macromolecular complex;microtubule organizing center;organelle;protein complex		259720000	256070000	249010000	178530000	192980000	187980000	213830000	216260000	210210000	183640000	179250000	178210000	209970000	202490000	198230000	231050000	233130000	235690000
P43274	Hist1h1e	cellular component assembly;cellular component assembly at cellular level;cellular component organization;cellular component organization at cellular level;cellular component organization or biogenesis;cellular component organization or biogenesis at cellular level;cellular macromolecular complex assembly;cellular macromolecular complex subunit organization;cellular process;chromatin assembly;chr…	binding;DNA binding;nucleic acid binding	cell part;chromosomal part;intracellular membrane-bounded organelle;intracellular organelle;intracellular organelle part;intracellular part;macromolecular complex;membrane-bounded organelle;nucleosome;nucleus;organelle;organelle part;protein-DNA complex	cellular component assembly;cellular component organization;cellular macromolecular complex assembly;cellular process;chromatin organization;chromosome organization;macromolecular complex assembly;organelle organization	cell part;intracellular membrane-bounded organelle;intracellular organelle;macromolecular complex;nucleosome;nucleus;organelle		7665800	7823600	8804900	28638000	25573000	26703000	5717400	5927400	5789600	28718000	27156000	29772000	11654000	12960000	12316000	8662900	8979000	9193000
P43276	Hist1h1b	anatomical structure development;cellular component assembly;cellular component assembly at cellular level;cellular component organization;cellular component organization at cellular level;cellular component organization or biogenesis;cellular component organization or biogenesis at cellular level;cellular macromolecular complex assembly;cellular macromolecular complex subunit organization;cellul…	binding;DNA binding;nucleic acid binding	cell part;chromosomal part;intracellular membrane-bounded organelle;intracellular organelle;intracellular organelle part;intracellular part;macromolecular complex;membrane-bounded organelle;nucleosome;nucleus;organelle;organelle part;protein-DNA complex	anatomical structure development;cellular component assembly;cellular component organization;cellular macromolecular complex assembly;cellular process;chromatin organization;chromosome organization;developmental process;macromolecular complex assembly;organelle organization	cell part;intracellular membrane-bounded organelle;intracellular organelle;macromolecular complex;nucleosome;nucleus;organelle		8681200	8512400	8334100	31893000	36029000	35307000	7149600	7135200	6936700	36054000	37051000	34384000	16458000	17320000	14121000	11792000	12172000	12618000
P43277	Hist1h1d	cellular component assembly;cellular component assembly at cellular level;cellular component organization;cellular component organization at cellular level;cellular component organization or biogenesis;cellular component organization or biogenesis at cellular level;cellular macromolecular complex assembly;cellular macromolecular complex subunit organization;cellular process;chromatin assembly;chr…	binding;DNA binding;nucleic acid binding	cell part;chromosomal part;intracellular membrane-bounded organelle;intracellular organelle;intracellular organelle part;intracellular part;macromolecular complex;membrane-bounded organelle;nucleosome;nucleus;organelle;organelle part;protein-DNA complex	cellular component assembly;cellular component organization;cellular macromolecular complex assembly;cellular process;chromatin organization;chromosome organization;macromolecular complex assembly;organelle organization	cell part;intracellular membrane-bounded organelle;intracellular organelle;macromolecular complex;nucleosome;nucleus;organelle		2959400	3564700	3615500	9250100	8488800	9260500	2638700	2683900	3238500	17977000	15651000	17305000	4681300	5783000	4163800	4496800	3837500	3886300
P45376	Akr1b1		alcohol dehydrogenase (NADP+) activity;alditol:NADP+ 1-oxidoreductase activity;aldo-keto reductase (NADP) activity;catalytic activity;glyceraldehyde oxidoreductase activity;oxidoreductase activity;oxidoreductase activity, acting on CH-OH group of donors;oxidoreductase activity, acting on the aldehyde or oxo group of donors;oxidoreductase activity, acting on the CH-OH group of donors, NAD or NADP …	cell part;cytoplasm;intracellular membrane-bounded organelle;intracellular organelle;intracellular part;membrane-bounded organelle;nucleus;organelle		cell part;cytoplasm;intracellular membrane-bounded organelle;intracellular organelle;nucleus;organelle	Fructose and mannose metabolism;Galactose metabolism;Glycerolipid metabolism;Pentose and glucuronate interconversions;Pyruvate metabolism	193760000	200200000	197870000	229380000	237250000	248050000	175400000	174050000	172060000	215020000	215290000	217810000	172960000	178730000	162390000	173270000	176140000	178280000
P46061	Rangap1	biological regulation;cellular process;cellular response to stimulus;negative regulation of biological process;negative regulation of intracellular protein transport;negative regulation of intracellular transport;negative regulation of nucleocytoplasmic transport;negative regulation of protein export from nucleus;negative regulation of protein transport;negative regulation of transport;positive r…	enzyme activator activity;enzyme regulator activity;GTPase activator activity;GTPase regulator activity;nucleoside-triphosphatase regulator activity;Ran GTPase activator activity;Ras GTPase activator activity;small GTPase regulator activity	cell part;chromosomal part;condensed chromosome kinetochore;cytoplasmic part;cytoskeletal part;intracellular non-membrane-bounded organelle;intracellular organelle;intracellular organelle part;intracellular part;kinetochore;macromolecular complex;membrane;non-membrane-bounded organelle;nuclear membrane;nuclear part;organelle;organelle membrane;organelle part;perinuclear region of cytoplasm;protei…	biological regulation;cellular process;regulation of transport;response to stimulus;signal transduction	cell part;intracellular non-membrane-bounded organelle;intracellular organelle;kinetochore;macromolecular complex;membrane;organelle;protein complex	RNA transport	13111000	12567000	13377000	11960000	12015000	14614000	11624000	11718000	12694000	14705000	12716000	13228000	11277000	12582000	13397000	10438000	10552000	11818000
P46471	Psmc2	catabolic process;cellular catabolic process;cellular macromolecule catabolic process;cellular macromolecule metabolic process;cellular metabolic process;cellular process;macromolecule catabolic process;macromolecule metabolic process;metabolic process;modification-dependent macromolecule catabolic process;modification-dependent protein catabolic process;primary metabolic process;protein metaboli…	adenyl nucleotide binding;adenyl ribonucleotide binding;ATP binding;ATPase activity;binding;catalytic activity;hydrolase activity;hydrolase activity, acting on acid anhydrides;hydrolase activity, acting on acid anhydrides, in phosphorus-containing anhydrides;nucleoside-triphosphatase activity;nucleotide binding;purine nucleotide binding;purine ribonucleoside triphosphate binding;purine ribonucleo…	cell part;cytoplasmic mRNA processing body;cytoplasmic part;intracellular membrane-bounded organelle;intracellular non-membrane-bounded organelle;intracellular organelle;intracellular part;macromolecular complex;membrane-bounded organelle;mitochondrion;non-membrane-bounded organelle;nucleus;organelle;proteasome accessory complex;protein complex;ribonucleoprotein complex;RNA granule	catabolic process;cellular metabolic process;cellular process;macromolecule metabolic process;metabolic process;primary metabolic process;protein metabolic process;proteolysis;proteolysis involved in cellular protein catabolic process	cell part;intracellular membrane-bounded organelle;intracellular non-membrane-bounded organelle;intracellular organelle;macromolecular complex;mitochondrion;nucleus;organelle;protein complex;ribonucleoprotein complex		14832000	12886000	14056000	18413000	20774000	16954000	14843000	14719000	14204000	17197000	13979000	16487000	11113000	10654000	11124000	7619600	6233500	6956200
G3UY29	Rab11b	biological regulation;cellular process;cellular response to stimulus;establishment of localization;establishment of protein localization;intracellular signal transduction;protein transport;regulation of biological process;regulation of cellular process;response to stimulus;signal transduction;small GTPase mediated signal transduction;transport	binding;GTP binding;guanyl nucleotide binding;guanyl ribonucleotide binding;nucleotide binding;purine nucleotide binding;purine ribonucleoside triphosphate binding;purine ribonucleotide binding;ribonucleotide binding	cell part;cytoplasmic membrane-bounded vesicle;cytoplasmic part;cytoplasmic vesicle;intracellular membrane-bounded organelle;intracellular organelle;intracellular part;membrane-bounded organelle;membrane-bounded vesicle;mitochondrion;organelle;vesicle	biological regulation;cellular process;establishment of localization;protein transport;response to stimulus;signal transduction;transport	cell part;cytoplasmic membrane-bounded vesicle;intracellular membrane-bounded organelle;intracellular organelle;mitochondrion;organelle;vesicle		15556000	14244000	16506000	10126000	12574000	11362000	12687000	14019000	14970000	16022000	12290000	14159000	12189000	14631000	11493000	11966000	12413000	12743000
P46664	Adss	amine metabolic process;AMP biosynthetic process;AMP metabolic process;aspartate family amino acid metabolic process;aspartate metabolic process;biosynthetic process;carboxylic acid metabolic process;catabolic process;cellular amine metabolic process;cellular amino acid metabolic process;cellular biosynthetic process;cellular catabolic process;cellular ketone metabolic process;cellular metabolic …	adenylosuccinate synthase activity;binding;catalytic activity;cation binding;GTP binding;guanyl nucleotide binding;guanyl ribonucleotide binding;ion binding;ligase activity;ligase activity, forming carbon-nitrogen bonds;magnesium ion binding;metal ion binding;nucleotide binding;purine nucleotide binding;purine ribonucleoside triphosphate binding;purine ribonucleotide binding;ribonucleotide binding	cell part;cytoplasmic part;cytosol;intracellular part;membrane;plasma membrane	amine metabolic process;biosynthetic process;catabolic process;cellular amino acid metabolic process;cellular ketone metabolic process;cellular metabolic process;cellular nitrogen compound metabolic process;cellular process;heterocycle metabolic process;metabolic process;nitrogen compound metabolic process;nucleobase-containing compound catabolic process;nucleobase-containing compound metabolic p…	cell part;cytosol;membrane;plasma membrane	Alanine, aspartate and glutamate metabolism;Purine metabolism	58807000	60955000	59427000	36638000	40148000	39778000	51127000	46204000	44921000	45018000	45544000	45592000	49577000	52693000	48944000	56721000	50761000	55950000
P47199	Cryz	catabolic process;cellular catabolic process;cellular component assembly;cellular component organization;cellular component organization or biogenesis;cellular metabolic process;cellular process;macromolecular complex assembly;macromolecular complex subunit organization;metabolic process;protein complex assembly;protein complex subunit organization;protein homooligomerization;protein homotetramer…	binding;catalytic activity;cation binding;coenzyme binding;cofactor binding;ion binding;metal ion binding;mRNA 3'-UTR binding;mRNA binding;NADP binding;NADPH binding;NADPH:quinone reductase activity;nucleic acid binding;nucleotide binding;oxidoreductase activity;oxidoreductase activity, acting on NADH or NADPH;oxidoreductase activity, acting on NADH or NADPH, quinone or similar compound as accept…	cell part;cytoplasmic part;cytosol;Golgi apparatus;intracellular membrane-bounded organelle;intracellular organelle;intracellular part;membrane-bounded organelle;organelle	catabolic process;cellular component assembly;cellular component organization;cellular metabolic process;cellular process;macromolecular complex assembly;metabolic process;protein complex assembly;xenobiotic metabolic process	cell part;cytosol;Golgi apparatus;intracellular membrane-bounded organelle;intracellular organelle;organelle		5722500	4313600	4805100	2263800	2606300	2625100	3879800	4494600	3707800	5774100	4854700	5400200	7601800	6134900	6100400	5659900	5758700	4893500
P47738	Aldh2	alcohol catabolic process;alcohol metabolic process;catabolic process;ethanol catabolic process;ethanol metabolic process;metabolic process;primary alcohol catabolic process;primary alcohol metabolic process;small molecule catabolic process;small molecule metabolic process	aldehyde dehydrogenase (NAD) activity;catalytic activity;oxidoreductase activity;oxidoreductase activity, acting on the aldehyde or oxo group of donors;oxidoreductase activity, acting on the aldehyde or oxo group of donors, NAD or NADP as acceptor	cell part;cytoplasmic part;intracellular membrane-bounded organelle;intracellular organelle;intracellular organelle lumen;intracellular organelle part;intracellular part;membrane-bounded organelle;membrane-enclosed lumen;mitochondrial matrix;mitochondrial part;mitochondrion;organelle;organelle lumen;organelle part	alcohol metabolic process;catabolic process;metabolic process;small molecule metabolic process	cell part;intracellular membrane-bounded organelle;intracellular organelle;mitochondrion;organelle	Arginine and proline metabolism;Ascorbate and aldarate metabolism;beta-Alanine metabolism;Chloroalkane and chloroalkene degradation;Fatty acid metabolism;Glycerolipid metabolism;Glycolysis / Gluconeogenesis;Histidine metabolism;Limonene and pinene degradation;Lysine degradation;Pentose and glucuronate interconversions;Propanoate metabolism;Pyruvate metabolism;Tryptophan metabolism;Valine, leucine…	1876000	2403600	2900600	5134600	3857400	4185600	3219100	2501600	2193900	3145400	4640900	4473300	2691900	2470500	9980000	2790100	1887200	3282000
Q5RKN9	Capza1	actin cytoskeleton organization;actin filament capping;actin filament-based process;barbed-end actin filament capping;biological regulation;cellular component organization;cellular component organization at cellular level;cellular component organization or biogenesis;cellular component organization or biogenesis at cellular level;cellular process;cytoskeleton organization;negative regulation of a…		cell cortex part;cell part;cortical cytoskeleton;cytoplasmic part;cytoskeletal part;cytoskeleton;F-actin capping protein complex;intracellular non-membrane-bounded organelle;intracellular organelle;intracellular organelle part;intracellular part;macromolecular complex;membrane;non-membrane-bounded organelle;organelle;organelle part;protein complex	biological regulation;cellular component organization;cellular process;cytoskeleton organization;organelle organization;regulation of organelle organization	cell part;cytoskeleton;F-actin capping protein complex;intracellular non-membrane-bounded organelle;intracellular organelle;macromolecular complex;membrane;organelle;protein complex		106270000	88775000	101230000	79232000	79152000	83723000	75051000	71572000	68988000	76701000	76261000	76907000	87246000	86409000	85853000	108500000	111530000	107530000
P47754	Capza2	actin cytoskeleton organization;actin filament capping;actin filament-based process;biological regulation;cellular component organization;cellular component organization at cellular level;cellular component organization or biogenesis;cellular component organization or biogenesis at cellular level;cellular process;cytoskeleton organization;negative regulation of actin filament depolymerization;neg…		cell cortex part;cell part;cortical cytoskeleton;cytoplasmic part;cytoskeletal part;cytoskeleton;F-actin capping protein complex;intracellular non-membrane-bounded organelle;intracellular organelle;intracellular organelle part;intracellular part;macromolecular complex;membrane;non-membrane-bounded organelle;organelle;organelle part;protein complex	biological regulation;cellular component organization;cellular process;cytoskeleton organization;organelle organization;regulation of organelle organization	cell part;cytoskeleton;F-actin capping protein complex;intracellular non-membrane-bounded organelle;intracellular organelle;macromolecular complex;membrane;organelle;protein complex		36627000	36470000	36921000	24416000	22956000	24405000	29593000	26932000	26510000	17742000	19358000	19873000	24879000	25731000	22276000	26616000	27882000	28857000
P47757-2	Capzb	actin cytoskeleton organization;actin filament capping;actin filament-based process;anatomical structure development;barbed-end actin filament capping;biological regulation;cell development;cell projection assembly;cell projection organization;cellular component assembly;cellular component assembly at cellular level;cellular component organization;cellular component organization at cellular level…		cell cortex part;cell junction;cell part;cell projection;cell-cell contact zone;cell-cell junction;contractile fiber part;cortical cytoskeleton;cytoplasmic part;cytoskeletal part;cytoskeleton;F-actin capping protein complex;intercalated disc;intracellular non-membrane-bounded organelle;intracellular organelle;intracellular organelle part;intracellular part;lamellipodium;macromolecular complex;mem…	anatomical structure development;biological regulation;cell development;cellular component assembly;cellular component organization;cellular process;cytoskeleton organization;developmental process;organelle organization;regulation of organelle organization	cell part;cell projection;cytoskeleton;F-actin capping protein complex;intracellular non-membrane-bounded organelle;intracellular organelle;macromolecular complex;membrane;organelle;protein complex		120270000	117110000	116840000	75636000	92313000	90445000	78528000	80033000	73785000	75295000	73662000	72770000	82912000	77246000	79698000	101670000	101470000	104980000
P47791-2	Gsr	amine metabolic process;biological regulation;carboxylic acid metabolic process;cell redox homeostasis;cellular amine metabolic process;cellular amino acid metabolic process;cellular homeostasis;cellular ketone metabolic process;cellular metabolic process;cellular modified amino acid metabolic process;cellular nitrogen compound metabolic process;cellular process;glutathione metabolic process;home…	antioxidant activity;binding;catalytic activity;coenzyme binding;cofactor binding;disulfide oxidoreductase activity;flavin adenine dinucleotide binding;glutathione disulfide oxidoreductase activity;glutathione-disulfide reductase activity;NADP binding;nucleotide binding;oxidoreductase activity;oxidoreductase activity, acting on a sulfur group of donors;oxidoreductase activity, acting on a sulfur …	cell part;cytoplasmic part;intracellular membrane-bounded organelle;intracellular organelle;intracellular part;membrane-bounded organelle;mitochondrion;organelle	amine metabolic process;biological regulation;cellular amino acid metabolic process;cellular homeostasis;cellular ketone metabolic process;cellular metabolic process;cellular nitrogen compound metabolic process;cellular process;homeostatic process;metabolic process;nitrogen compound metabolic process;organic acid metabolic process;peptide metabolic process;primary metabolic process;small molecule…	cell part;intracellular membrane-bounded organelle;intracellular organelle;mitochondrion;organelle	Glutathione metabolism	47009000	49231000	51020000	40091000	39544000	36176000	40675000	39615000	37859000	57069000	56685000	53342000	52831000	57199000	49947000	60984000	63842000	62196000
P47879	Igfbp4	biological regulation;cell proliferation;defense response;inflammatory response;positive regulation of biological process;positive regulation of cell communication;positive regulation of cellular process;positive regulation of insulin-like growth factor receptor signaling pathway;positive regulation of intracellular protein kinase cascade;positive regulation of MAPKKK cascade;positive regulation …		extracellular region part;extracellular space	biological regulation;cell proliferation;response to stimulus;response to stress	extracellular space		12251000	14575000	13998000	26488000	23080000	29681000	12562000	13140000	10963000	29477000	28269000	27813000	13754000	13560000	12468000	14592000	14229000	13064000
P47911	Rpl6	biosynthetic process;cellular biosynthetic process;cellular macromolecule biosynthetic process;cellular macromolecule metabolic process;cellular metabolic process;cellular process;cellular protein metabolic process;macromolecule biosynthetic process;macromolecule metabolic process;metabolic process;primary metabolic process;protein metabolic process;translation	structural constituent of ribosome;structural molecule activity	cell part;cytoplasm;cytoplasmic part;intracellular non-membrane-bounded organelle;intracellular organelle;intracellular organelle part;intracellular part;macromolecular complex;non-membrane-bounded organelle;nuclear part;nucleolus;organelle;organelle part;ribonucleoprotein complex;ribosome	biosynthetic process;cellular metabolic process;cellular process;macromolecule metabolic process;metabolic process;primary metabolic process;protein metabolic process;translation	cell part;cytoplasm;intracellular non-membrane-bounded organelle;intracellular organelle;macromolecular complex;nucleolus;organelle;ribonucleoprotein complex;ribosome	Ribosome	56585000	63952000	64500000	14456000	18435000	22090000	45542000	39851000	39927000	23069000	25369000	23111000	56185000	54588000	55071000	59489000	62666000	66905000
P47955	Rplp1	biosynthetic process;cellular biosynthetic process;cellular macromolecule biosynthetic process;cellular macromolecule metabolic process;cellular metabolic process;cellular process;macromolecule biosynthetic process;macromolecule metabolic process;metabolic process;translational elongation	structural constituent of ribosome;structural molecule activity	cell part;cytoplasmic part;intracellular non-membrane-bounded organelle;intracellular organelle;intracellular part;macromolecular complex;non-membrane-bounded organelle;organelle;ribonucleoprotein complex;ribosome	biosynthetic process;cellular metabolic process;cellular process;macromolecule metabolic process;metabolic process;translational elongation	cell part;intracellular non-membrane-bounded organelle;intracellular organelle;macromolecular complex;organelle;ribonucleoprotein complex;ribosome	Ribosome	85334000	87164000	99476000	42039000	42445000	46983000	57082000	56020000	59348000	89717000	89662000	88150000	73784000	97847000	79423000	84859000	81977000	84164000
P47962	Rpl5	biosynthetic process;cellular biosynthetic process;cellular component biogenesis;cellular component biogenesis at cellular level;cellular component organization or biogenesis;cellular component organization or biogenesis at cellular level;cellular macromolecule biosynthetic process;cellular macromolecule metabolic process;cellular metabolic process;cellular nitrogen compound metabolic process;cel…	5S rRNA binding;binding;nucleic acid binding;RNA binding;rRNA binding;structural constituent of ribosome;structural molecule activity	cell part;cytosolic large ribosomal subunit;intracellular non-membrane-bounded organelle;intracellular organelle;intracellular organelle part;intracellular part;large ribosomal subunit;macromolecular complex;non-membrane-bounded organelle;nuclear part;nucleolus;organelle;organelle part;ribonucleoprotein complex	biosynthetic process;cellular metabolic process;cellular nitrogen compound metabolic process;cellular process;macromolecule metabolic process;metabolic process;nitrogen compound metabolic process;nucleobase-containing compound metabolic process;primary metabolic process;protein metabolic process;ribosomal large subunit biogenesis;RNA metabolic process;RNA processing;rRNA processing;translation	cell part;intracellular non-membrane-bounded organelle;intracellular organelle;macromolecular complex;nucleolus;organelle;ribonucleoprotein complex	Ribosome	196700000	211010000	209180000	153940000	162450000	156300000	140010000	131300000	135080000	178920000	162250000	165270000	143080000	135560000	142760000	160740000	159600000	163240000
P47963	Rpl13	biosynthetic process;cellular biosynthetic process;cellular macromolecule biosynthetic process;cellular macromolecule metabolic process;cellular metabolic process;cellular process;cellular protein metabolic process;macromolecule biosynthetic process;macromolecule metabolic process;metabolic process;primary metabolic process;protein metabolic process;translation	structural constituent of ribosome;structural molecule activity	cell part;cytoplasmic part;intracellular non-membrane-bounded organelle;intracellular organelle;intracellular part;macromolecular complex;non-membrane-bounded organelle;organelle;ribonucleoprotein complex;ribosome	biosynthetic process;cellular metabolic process;cellular process;macromolecule metabolic process;metabolic process;primary metabolic process;protein metabolic process;translation	cell part;intracellular non-membrane-bounded organelle;intracellular organelle;macromolecular complex;organelle;ribonucleoprotein complex;ribosome	Ribosome	53487000	46972000	51932000	16553000	17730000	17329000	30581000	30379000	30586000	17121000	18583000	19543000	38575000	35098000	37752000	48707000	53768000	50456000
P47968	Rpia	alcohol metabolic process;carbohydrate metabolic process;cellular carbohydrate metabolic process;cellular metabolic process;cellular process;D-ribose metabolic process;heterocycle metabolic process;metabolic process;monosaccharide metabolic process;pentose metabolic process;pentose-phosphate shunt, non-oxidative branch;primary metabolic process;ribose phosphate metabolic process;small molecule me…	binding;carbohydrate binding;catalytic activity;intramolecular oxidoreductase activity;intramolecular oxidoreductase activity, interconverting aldoses and ketoses;isomerase activity;monosaccharide binding;ribose-5-phosphate isomerase activity;sugar binding	cell part;intracellular membrane-bounded organelle;intracellular organelle;intracellular part;membrane-bounded organelle;organelle	alcohol metabolic process;carbohydrate metabolic process;cellular metabolic process;cellular process;heterocycle metabolic process;metabolic process;primary metabolic process;small molecule metabolic process	cell part;intracellular membrane-bounded organelle;intracellular organelle;organelle	Carbon fixation in photosynthetic organisms;Pentose phosphate pathway	2978200	2477300	2563800	3818200	3701000	4716000	2749300	2759800	2514100	4073900	5113400	4010500	2987100	3948500	4300100	3932000	3774500	3276000
P48024	Eif1	biological regulation;dosage compensation;dosage compensation, by inactivation of X chromosome;regulation of biological process;regulation of gene expression;regulation of gene expression, epigenetic;regulation of macromolecule metabolic process;regulation of metabolic process	binding;nucleic acid binding;RNA binding;translation factor activity, nucleic acid binding;translation initiation factor activity		biological regulation;regulation of gene expression, epigenetic		RNA transport	23147000	19454000	25840000	14902000	16250000	11253000	23587000	19061000	20031000	16275000	17021000	20715000	21645000	18740000	16218000	15439000	14772000	16161000
P48428	Tbca	cellular component assembly;cellular component assembly at cellular level;cellular component organization;cellular component organization at cellular level;cellular component organization or biogenesis;cellular component organization or biogenesis at cellular level;cellular macromolecular complex assembly;cellular macromolecular complex subunit organization;cellular process;cellular protein compl…		cell part;cytoplasm;cytoskeletal part;intracellular non-membrane-bounded organelle;intracellular organelle;intracellular organelle part;intracellular part;macromolecular complex;microtubule;non-membrane-bounded organelle;nuclear part;nucleolus;organelle;organelle part;protein complex	cellular component assembly;cellular component organization;cellular macromolecular complex assembly;cellular process;macromolecular complex assembly;protein complex assembly	cell part;cytoplasm;intracellular non-membrane-bounded organelle;intracellular organelle;macromolecular complex;nucleolus;organelle;protein complex		29203000	28026000	31022000	23831000	23285000	22946000	30025000	24235000	24184000	21127000	20420000	22078000	27046000	22998000	22464000	35012000	33423000	34260000
P48678	Lmna	anatomical structure development;biological regulation;cardiac cell development;cardiac muscle cell development;cell development;cellular component organization;cellular component organization at cellular level;cellular component organization or biogenesis;cellular component organization or biogenesis at cellular level;cellular developmental process;cellular membrane organization;cellular process…	structural molecule activity	cell part;cytoplasmic part;cytoskeletal part;envelope;intermediate filament;intracellular membrane-bounded organelle;intracellular organelle;intracellular organelle part;intracellular part;lamin filament;macromolecular complex;membrane-bounded organelle;nuclear envelope;nuclear part;nucleus;organelle;organelle envelope;organelle part;perinuclear region of cytoplasm;protein complex	anatomical structure development;biological regulation;cell development;cellular component organization;cellular membrane organization;cellular process;cytoskeleton organization;developmental process;establishment of localization;establishment or maintenance of cell polarity;membrane organization;nuclear transport;nucleocytoplasmic transport;organelle organization;protein targeting;protein transp…	cell part;intracellular membrane-bounded organelle;intracellular organelle;macromolecular complex;nuclear envelope;nucleus;organelle;protein complex	Arrhythmogenic right ventricular cardiomyopathy (ARVC);Dilated cardiomyopathy;Hypertrophic cardiomyopathy (HCM)	145870000	146130000	134770000	362540000	390100000	399540000	123890000	126860000	128140000	233620000	222870000	234280000	77096000	75904000	77293000	53521000	53270000	49069000
P49312	Hnrnpa1	alternative nuclear mRNA splicing, via spliceosome;cellular macromolecule metabolic process;cellular metabolic process;cellular nitrogen compound metabolic process;cellular process;establishment of localization;establishment of localization in cell;establishment of RNA localization;intracellular transport;macromolecule metabolic process;metabolic process;mRNA metabolic process;mRNA processing;mRN…	binding;DNA binding;nucleic acid binding;nucleotide binding;RNA binding;single-stranded DNA binding;structure-specific DNA binding	cell part;cytoplasm;intracellular organelle part;intracellular part;macromolecular complex;nuclear part;nucleoplasm;organelle part;ribonucleoprotein complex;spliceosomal complex	cellular metabolic process;cellular nitrogen compound metabolic process;cellular process;establishment of localization;macromolecule metabolic process;metabolic process;mRNA metabolic process;mRNA processing;nitrogen compound metabolic process;nuclear transport;nucleobase-containing compound metabolic process;nucleobase-containing compound transport;nucleocytoplasmic transport;primary metabolic p…	cell part;cytoplasm;macromolecular complex;nucleoplasm;ribonucleoprotein complex;spliceosomal complex	Spliceosome	193980000	185900000	186040000	158580000	171780000	175080000	185520000	185300000	211410000	220740000	217420000	225750000	194170000	202450000	199430000	178690000	200680000	185880000
P49710	Hcls1	biological regulation;cell differentiation;cellular developmental process;cellular process;developmental process;erythrocyte differentiation;myeloid cell differentiation;negative regulation of biological process;negative regulation of biosynthetic process;negative regulation of cellular biosynthetic process;negative regulation of cellular macromolecule biosynthetic process;negative regulation of …	binding;protein binding;protein domain specific binding;SH3 domain binding	cell part;cytoplasm;cytoplasmic part;intracellular membrane-bounded organelle;intracellular organelle;intracellular part;membrane;membrane-bounded organelle;mitochondrion;nucleus;organelle;plasma membrane	biological regulation;cell differentiation;cellular process;developmental process;regulation of protein modification process;response to chemical stimulus;response to endogenous stimulus;response to stimulus	cell part;cytoplasm;intracellular membrane-bounded organelle;intracellular organelle;membrane;mitochondrion;nucleus;organelle;plasma membrane	Bacterial invasion of epithelial cells;Pathogenic Escherichia coli infection;Shigellosis;Tight junction	72278000	69805000	77578000	47570000	47934000	62284000	61959000	65622000	73438000	55396000	59413000	59787000	70947000	68276000	66086000	93356000	92936000	91862000
P49717	Mcm4	cell cycle;cellular macromolecule metabolic process;cellular metabolic process;cellular nitrogen compound metabolic process;cellular process;DNA conformation change;DNA duplex unwinding;DNA geometric change;DNA metabolic process;DNA unwinding involved in replication;DNA-dependent DNA replication initiation;macromolecule metabolic process;metabolic process;nitrogen compound metabolic process;nucle…	adenyl nucleotide binding;adenyl ribonucleotide binding;ATP binding;ATPase activity;ATPase activity, coupled;ATP-dependent DNA helicase activity;ATP-dependent helicase activity;binding;catalytic activity;DNA binding;DNA helicase activity;DNA-dependent ATPase activity;helicase activity;hydrolase activity;hydrolase activity, acting on acid anhydrides;hydrolase activity, acting on acid anhydrides, i…	cell part;chromosomal part;intracellular membrane-bounded organelle;intracellular organelle;intracellular organelle part;intracellular part;macromolecular complex;MCM complex;membrane-bounded organelle;nuclear chromosome part;nuclear part;nucleoplasm part;nucleus;organelle;organelle part;protein complex	cell cycle;cellular metabolic process;cellular nitrogen compound metabolic process;cellular process;DNA geometric change;DNA metabolic process;macromolecule metabolic process;metabolic process;nitrogen compound metabolic process;nucleobase-containing compound metabolic process;primary metabolic process	cell part;intracellular membrane-bounded organelle;intracellular organelle;macromolecular complex;nucleus;organelle;protein complex	Cell cycle;Cell cycle - yeast;DNA replication;Meiosis - yeast	3949400	3890400	3838500	8175300	7754500	7433400	6097300	6563200	6150500	10512000	9546800	11942000	5341400	5218000	5431500	3816300	3895900	3105900
[truncated: 717 more rows]
